# Supplementary material for: Impact of Wuhan lockdown on the indications of cesarean delivery and newborn weights during the epidemic period of COVID-19
Source: PLoS One. 2020 Aug 13;15(8):e0237420. doi: 10.1371/journal.pone.0237420 (PMC7425855; doi:10.1371/journal.pone.0237420)
Supplement: S1 Dataset — (XLSX) [file pone.0237420.s001.xlsx]

## Sheet: dataset
PatientId	DeliveryData	Age	Gravida	Parity	GestationalAge	GestationalDays	BMI	Sex	Newborn_Height	NewbornWeight	ApgarScore(One_Minute)	ApagarScore(5 Minutes)	DeliveryWays	Indications
28782	2019-01-01 01:03	32	3	2	39	2	0	1	50	3450	10	10	1
28763	2019-01-01 09:02	23	1	1	37	6	0	1	51	3700	10	10	2	Abnormal fetal position
28761	2019-01-01 09:33	28	1	1	40	5	0	2	50	3400	10	10	2	Fetal distress
28754	2019-01-01 10:57	32	2	2	32	6	0	1	45	2170	9	10	1
28753	2019-01-01 11:02	26	2	1	36	6	0	1	47	2400	10	10	2	Multiple pregnancy
28749	2019-01-01 11:38	29	1	1	40	4	0	1	50	3450	10	10	1
28737	2019-01-01 14:35	28	2	1	37	6	0	2	49	2655	10	10	1
28707	2019-01-01 21:46	26	1	1	40	2	0	2	50	3125	10	10	1
28704	2019-01-01 22:10	29	2	1	40	6	0	1	50	3460	10	10	1
28694	2019-01-02 04:23	28	1	1	41	1	0	2	50	3415	10	10	1
28693	2019-01-02 04:24	28	5	2	39	1	0	1	50	3150	10	10	2	Scar uterus
28691	2019-01-02 05:37	37	2	1	40	2	0	1	50	3000	10	10	2	Scar uterus
28690	2019-01-02 06:08	30	1	1	37	6	0	1	49	2500	10	10	2	Umbilical cord
28686	2019-01-02 08:29	28	2	1	39	1	0	2	50	3350	10	10	1
28684	2019-01-02 08:40	30	2	2	39	3	0	1	50	3065	10	10	1
28680	2019-01-02 08:51	28	1	1	39	4	0	2	51	3930	10	10	1
28672	2019-01-02 10:23	35	4	2	40	5	0	1	51	3630	10	10	1
28668	2019-01-02 10:59	31	2	1	40	4	0	2	50	3410	10	10	1
28667	2019-01-02 11:03	32	2	2	40	4	0	2	51	3685	10	10	1
28663	2019-01-02 11:12	26	2	1	38	5	0	2	50	3200	10	10	2	Abnormal fetal position
28662	2019-01-02 11:14	33	1	1	38	5	0	1	50	3240	10	10	1
28654	2019-01-02 12:35	26	1	1	40	0	0	1	50	3350	10	10	2	CDMR
28649	2019-01-02 13:59	26	1	1	41	1	0	2	51	4000	10	10	2	Oligohydramnios
28648	2019-01-02 14:07	22	1	1	40	4	0	2	50	3190	10	10	1
28642	2019-01-02 15:21	31	6	3	32	1	0	1	38	1105	5	7	2	Scar uterus
28640	2019-01-02 15:38	28	4	2	37	2	0	1	50	3050	10	10	2	Scar uterus
28637	2019-01-02 15:40	27	1	1	38	5	0	2	50	3535	10	10	2	Abnormal fetal position
28636	2019-01-02 15:44	41	3	2	39	4	0	1	50	3110	10	10	2	Scar uterus
28635	2019-01-02 15:58	27	1	1	40	0	0	2	49	2900	10	10	1
28626	2019-01-02 20:09	22	1	1	38	0	0	1	50	3030	10	10	1
28624	2019-01-02 20:30	32	4	2	33	3	0	2	45	2200	9	10	2	Hypertension
28623	2019-01-02 21:07	27	2	2	40	1	0	2	50	3365	10	10	1
28620	2019-01-02 22:20	30	3	3	35	0	0	1	50	2965	10	10	2	Prenatal fever
28619	2019-01-02 22:34	26	1	1	38	6	0	1	50	3370	10	10	1
28615	2019-01-03 01:17	26	1	1	40	0	0	2	51	3550	10	10	2	CDMR
28610	2019-01-03 02:21	28	2	2	40	2	0	1	50	3195	10	10	1
28606	2019-01-03 05:10	29	2	1	39	3	0	1	50	3100	10	10	2	Fetal distress
28603	2019-01-03 05:52	26	1	1	37	5	1	2	49	2950	10	10	2	Abnormal fetal position
28598	2019-01-03 07:00	37	1	1	39	5	0	1	51	3750	10	10	2	Fetal distress
28587	2019-01-03 09:02	34	4	1	39	3	0	1	50	3150	10	10	2	CDMR
28580	2019-01-03 09:51	27	2	1	40	3	0	2	50	3280	10	10	1
28577	2019-01-03 10:20	29	1	1	40	2	0	1	51	4030	10	10	2	Giant fetus
28575	2019-01-03 10:25	28	4	2	37	0	1	1	50	3140	10	10	2	Scar uterus
28573	2019-01-03 10:58	34	1	1	39	1	0	1	50	3210	10	10	2	CDMR
28568	2019-01-03 11:16	32	3	2	37	5	0	1	50	3140	10	10	2	Scar uterus
28567	2019-01-03 11:21	29	1	1	39	6	0	2	50	2890	10	10	1
28566	2019-01-03 11:25	32	1	1	40	6	0	2	51	3830	10	10	2	Giant fetus
28561	2019-01-03 11:50	30	1	1	40	1	0	1	51	3700	10	10	2	Fetal distress
28557	2019-01-03 13:21	32	3	2	39	6	0	1	52	4100	10	10	1
28555	2019-01-03 14:25	31	3	2	41	0	0	1	51	3985	10	10	1
28554	2019-01-03 14:33	30	2	1	41	0	0	1	50	3210	10	10	1
28549	2019-01-03 15:35	29	4	2	38	0	1	1	50	3450	10	10	2	Scar uterus
28536	2019-01-03 21:00	32	1	1	40	0	0	1	50	3500	10	10	2	Prenatal fever
28534	2019-01-03 21:30	25	2	1	29	1	0	2	35	1500	6	9	1
28533	2019-01-03 22:21	29	1	1	41	3	0	1	50	3300	10	10	2	Prenatal fever
28531	2019-01-03 23:52	31	4	3	38	3	0	2	50	3480	10	10	1
28530	2019-01-04 01:05	27	1	1	38	6	0	2	48	2685	10	10	1
28529	2019-01-04 01:33	32	1	1	40	1	0	1	48	2710	8	9	1
28526	2019-01-04 02:38	28	1	1	39	4	0	1	50	3450	10	10	1
28523	2019-01-04 05:27	32	1	1	40	6	0	2	50	3410	10	10	1
28517	2019-01-04 08:23	27	1	1	39	5	0	2	50	3180	10	10	1
28512	2019-01-04 08:50	32	4	2	38	1	0	1	51	3660	10	10	2	Scar uterus
28509	2019-01-04 09:05	25	1	1	40	2	1	2	50	2855	10	10	1
28506	2019-01-04 09:31	33	5	2	38	6	0	2	50	3150	8	10	2	Scar uterus
28498	2019-01-04 10:25	29	1	1	39	5	0	2	52	4110	10	10	1
28491	2019-01-04 11:06	27	4	2	38	5	0	1	50	3150	10	10	2	Scar uterus
28489	2019-01-04 11:22	36	2	2	41	1	0	2	53	4060	10	10	1
28488	2019-01-04 11:32	30	3	2	39	2	0	2	51	3800	10	10	2	Scar uterus
28486	2019-01-04 11:57	26	1	1	39	3	0	1	50	3420	10	10	1
28485	2019-01-04 12:04	28	2	1	40	0	0	2	49	2990	10	10	2	Labor abnormalities
28465	2019-01-04 18:04	30	1	1	37	6	1	1	49	2700	10	10	2	Abnormal fetal position
28456	2019-01-04 22:40	36	4	2	38	2	0	2	50	3005	10	10	1
28454	2019-01-05 02:11	24	1	1	39	6	0	1	50	3000	10	10	1
28449	2019-01-05 03:01	29	4	2	40	2	0	1	51	3500	10	10	1
28448	2019-01-05 04:06	25	1	1	41	0	0	2	50	3400	10	10	1
28447	2019-01-05 04:42	30	3	1	36	6	0	2	48	2750	10	10	1
28443	2019-01-05 05:49	32	4	2	38	4	0	1	50	3450	9	10	1
28431	2019-01-05 09:42	29	2	1	38	5	0	1	49	2840	10	10	1
28426	2019-01-05 11:31	30	2	1	37	5	1	1	50	3250	9	10	2	Diabetes
28425	2019-01-05 12:07	25	2	1	37	3	0	2	50	3170	10	10	1
28423	2019-01-05 12:44	32	2	2	40	1	0	2	50	3290	10	10	1
28416	2019-01-05 15:12	32	2	1	41	2	0	1	51	3920	10	10	2	Fetal distress
28411	2019-01-05 16:12	26	3	1	38	6	0	1	48	2710	10	10	1
28410	2019-01-05 16:28	31	1	1	39	6	0	1	50	3230	10	10	2	Fetal distress
28407	2019-01-05 17:06	27	1	1	38	4	0	1	48	2700	10	10	2	Placental abruption
28403	2019-01-05 18:04	30	4	1	39	4	0	1	51	3735	10	10	1
28402	2019-01-05 18:15	30	2	1	38	4	0	1	50	3680	10	10	1
28399	2019-01-05 20:31	29	3	1	38	6	1	1	50	3750	10	10	2	Prenatal fever
28393	2019-01-05 23:10	31	1	1	38	4	0	1	50	3095	10	10	1
28391	2019-01-06 00:55	30	3	1	40	1	0	1	50	3550	10	10	2	Fetal distress
28388	2019-01-06 02:55	27	1	1	38	5	0	1	50	3200	10	10	2	Hypertension
28385	2019-01-06 03:41	26	1	1	38	3	0	1	49	2980	10	10	1
28381	2019-01-06 04:46	25	3	2	33	0	0	1	40	2045	9	10	1
28377	2019-01-06 06:35	29	1	1	40	3	0	1	51	3995	10	10	1
28375	2019-01-06 06:50	29	1	1	37	6	0	1	50	3100	10	10	2	ICP
28374	2019-01-06 07:21	28	2	1	41	5	0	1	50	3215	10	10	1
28373	2019-01-06 07:30	28	2	2	34	6	0	1	46	2300	9	10	2	Scar uterus
28370	2019-01-06 08:56	34	1	1	36	3	0	1	49	2700	10	10	2	Multiple pregnancy
28368	2019-01-06 09:25	31	1	1	40	4	0	2	50	3320	10	10	2	Fetal distress
28359	2019-01-06 12:16	29	2	1	38	2	0	2	50	3450	10	10	1
28353	2019-01-06 14:07	27	1	1	39	1	0	2	50	3370	10	10	1
28350	2019-01-06 14:53	29	1	1	38	3	0	1	50	3190	10	10	1
28344	2019-01-06 17:23	29	1	1	39	6	0	2	51	3570	10	10	1
28336	2019-01-06 20:42	30	1	1	38	3	0	1	50	3480	10	10	2	Hypertension
28334	2019-01-06 23:46	28	2	1	40	5	0	2	50	3315	10	10	1
28330	2019-01-07 02:12	28	1	1	39	6	0	2	51	3810	10	10	1
28327	2019-01-07 03:24	32	2	2	39	0	0	1	50	3450	10	10	1
28324	2019-01-07 05:37	27	2	2	38	4	0	1	51	3500	10	10	1
28323	2019-01-07 06:34	31	3	2	39	0	0	2	49	2835	10	10	1
28315	2019-01-07 08:58	34	2	2	39	2	0	1	52	4220	10	10	2	Scar uterus
28308	2019-01-07 09:40	36	5	3	36	1	0	1	48	2700	10	10	2	Multiple pregnancy
28305	2019-01-07 09:52	29	2	2	39	0	0	1	51	3810	10	10	2	Scar uterus
28304	2019-01-07 10:02	41	7	2	37	6	0	1	51	3520	9	10	2	CDMR
28301	2019-01-07 10:32	30	2	1	38	6	0	1	51	3610	10	10	1
28300	2019-01-07 10:37	27	1	1	41	0	0	1	52	4200	10	10	2	Giant fetus
28297	2019-01-07 10:50	31	3	2	38	5	1	1	51	3590	10	10	2	Scar uterus
28295	2019-01-07 11:16	30	2	1	41	1	0	2	51	3800	10	10	2	Giant fetus
28291	2019-01-07 11:40	26	2	2	39	2	0	1	51	3770	10	10	2	Scar uterus
28289	2019-01-07 12:21	31	3	2	38	3	1	1	50	3300	10	10	2	Scar uterus
28284	2019-01-07 13:03	31	4	3	36	3	0	1	48	2750	10	10	2	Multiple pregnancy
28276	2019-01-07 14:46	26	1	1	41	0	0	2	50	3275	9	10	1
28274	2019-01-07 14:47	25	1	1	40	1	0	1	51	3615	10	10	2	Fetal distress
28273	2019-01-07 15:20	31	3	2	39	1	0	1	49	2865	10	10	2	Fetal distress
28272	2019-01-07 15:33	29	2	2	41	2	0	1	51	4020	10	10	1
28269	2019-01-07 15:48	27	2	1	40	2	0	1	50	3410	10	10	1
28264	2019-01-07 17:18	36	3	2	39	1	0	1	49	2850	9	10	2	Fetal distress
28263	2019-01-07 17:36	28	1	1	39	6	0	1	50	3165	10	10	1
28255	2019-01-07 21:09	29	3	1	37	6	0	2	49	2985	10	10	1
28242	2019-01-08 05:49	28	4	2	36	5	0	1	50	3105	10	10	1
28240	2019-01-08 06:47	32	3	2	37	5	0	2	50	2680	10	10	1
28239	2019-01-08 07:19	30	1	1	38	1	0	2	49	2745	10	10	1
28237	2019-01-08 08:01	31	2	2	39	1	0	1	50	3230	10	10	1
28235	2019-01-08 08:19	25	1	1	41	1	0	1	50	2970	10	10	1
28234	2019-01-08 08:22	29	1	1	37	5	0	2	49	2955	10	10	1
28232	2019-01-08 08:27	34	2	2	39	4	0	1	51	3780	10	10	1
28229	2019-01-08 08:40	32	3	2	40	1	0	1	51	3700	10	10	2	Giant fetus
28225	2019-01-08 08:59	24	2	1	39	1	0	1	49	2880	10	10	1
28212	2019-01-08 11:04	31	2	2	38	3	0	2	50	3440	10	10	2	Scar uterus
28211	2019-01-08 11:06	31	3	2	38	6	1	2	48	2645	10	10	2	Scar uterus
28210	2019-01-08 11:06	32	4	3	39	3	0	2	51	3500	10	10	2	Scar uterus
28192	2019-01-08 14:44	41	4	1	38	3	0	1	51	3650	10	10	2	CDMR
28184	2019-01-08 15:45	39	4	2	39	3	0	2	51	3685	10	10	1
28182	2019-01-08 15:47	28	2	2	38	6	0	1	51	3985	10	10	1
28181	2019-01-08 15:55	32	2	2	40	0	0	1	50	3400	10	10	2	Scar uterus
28174	2019-01-08 17:07	25	1	1	41	1	0	2	49	2840	10	10	1
28169	2019-01-08 18:19	27	1	1	39	5	0	1	50	3450	9	10	2	Fetal distress
28161	2019-01-08 22:13	27	1	1	38	0	0	1	50	3100	10	10	2	Induction of labor failure
28160	2019-01-08 22:15	28	1	1	38	0	0	2	49	2910	10	10	1
28159	2019-01-08 22:39	35	3	2	39	4	0	2	51	3745	10	10	1
28158	2019-01-08 23:08	34	2	2	38	4	0	2	50	3430	10	10	1
28145	2019-01-09 08:25	28	1	1	37	4	0	1	49	2890	10	10	1
28140	2019-01-09 09:11	30	2	2	36	4	0	2	49	2750	9	10	2	Placenta previa
28139	2019-01-09 09:15	30	3	1	40	5	0	2	50	3400	10	10	2	Fetal distress
28136	2019-01-09 09:26	30	1	1	38	6	0	1	50	3220	10	10	2	Abnormal fetal position
28134	2019-01-09 09:51	32	2	2	37	5	0	2	49	2850	10	10	2	Scar uterus
28133	2019-01-09 10:08	24	1	1	38	2	0	2	51	3585	10	10	2	Scar uterus
28128	2019-01-09 11:04	26	3	2	38	3	0	2	50	3150	10	10	2	Scar uterus
28126	2019-01-09 11:30	27	1	1	37	0	0	2	50	3050	10	10	2	Placenta previa
28124	2019-01-09 11:41	28	3	1	36	2	0	1	49	2900	9	10	2	Multiple pregnancy
28119	2019-01-09 13:08	31	3	2	40	3	0	1	51	3835	10	10	2	Scar uterus
28114	2019-01-09 14:01	28	1	1	38	5	0	2	51	3910	10	10	2	Abnormal fetal position
28109	2019-01-09 14:38	34	2	2	38	2	0	2	50	3050	10	10	2	Scar uterus
28101	2019-01-09 15:22	27	1	1	39	1	0	1	51	3550	10	10	2	Others
28100	2019-01-09 15:23	33	2	2	38	0	0	2	51	3600	10	10	1
28096	2019-01-09 15:57	34	3	1	34	6	0	1	45	2000	9	10	2	Scar uterus
28085	2019-01-09 19:19	29	1	1	38	0	0	1	50	2940	10	10	1
28078	2019-01-10 01:15	30	4	2	38	0	0	1	50	3100	10	10	2	Scar uterus
28076	2019-01-10 02:26	28	1	1	34	4	0	2	47	2100	8	9	2	Abnormal fetal position
28071	2019-01-10 06:26	28	2	1	39	3	0	2	50	3220	10	10	1
28068	2019-01-10 08:32	28	1	1	38	3	1	1	51	3820	10	10	2	Abnormal fetal position
28065	2019-01-10 08:36	29	3	1	38	4	0	1	48	2845	10	10	1
28059	2019-01-10 09:35	31	2	2	38	3	1	2	50	3270	10	10	2	Scar uterus
28058	2019-01-10 09:36	36	10	1	39	1	0	2	50	3000	10	10	2	CDMR
28054	2019-01-10 10:28	27	1	1	36	3	0	1	49	2950	9	10	2	Placenta previa
28053	2019-01-10 10:31	34	2	2	37	4	0	2	51	3620	10	10	2	Scar uterus
28049	2019-01-10 11:10	32	4	2	38	5	0	2	50	3220	10	10	2	Scar uterus
28044	2019-01-10 12:38	23	1	1	39	5	0	1	51	3545	10	10	1
28043	2019-01-10 13:35	27	1	1	39	6	0	2	49	2790	10	10	1
28042	2019-01-10 13:41	40	3	2	38	6	0	2	51	3830	8	10	2	Scar uterus
28036	2019-01-10 14:48	30	1	1	40	4	0	2	50	3330	10	10	2	Giant fetus
28035	2019-01-10 14:52	21	3	1	40	1	1	2	50	3180	10	10	1
28031	2019-01-10 15:58	29	1	1	38	3	0	1	49	2960	10	10	1
28029	2019-01-10 16:27	37	1	1	40	5	0	2	50	3110	10	10	1
28027	2019-01-10 17:21	26	2	1	39	3	0	2	51	3800	10	10	1
28026	2019-01-10 17:26	25	1	1	40	4	0	2	50	3690	10	10	1
28024	2019-01-10 19:35	35	6	2	37	2	0	1	50	3000	8	9	2	Abnormal fetal position
28023	2019-01-10 20:07	27	1	1	39	4	0	1	51	3690	10	10	1
28021	2019-01-10 20:50	27	1	1	28	6	0	1	35	1180	7	8	2	Fetal distress
28018	2019-01-10 22:16	29	5	3	36	3	0	1	50	3100	10	10	2	Scar uterus
28013	2019-01-11 03:34	28	5	1	41	1	0	2	52	4065	10	10	1
27997	2019-01-11 09:39	34	2	2	37	6	0	2	48	2790	9	10	2	Scar uterus
27993	2019-01-11 10:22	28	3	2	39	1	0	2	50	3215	10	10	2	Scar uterus
27992	2019-01-11 10:24	27	1	1	39	2	0	1	49	2940	9	10	2	Oligohydramnios
27990	2019-01-11 10:28	27	2	1	39	1	0	1	50	3170	10	10	2	Others
27985	2019-01-11 11:05	25	1	1	31	5	0	1	38	1660	9	10	1
27982	2019-01-11 11:16	32	2	3	36	0	0	2	47	2180	10	10	2	Multiple pregnancy
27976	2019-01-11 12:30	28	1	1	40	0	0	1	50	3380	10	10	2	CDMR
27975	2019-01-11 12:55	26	1	1	40	3	0	1	49	2880	10	10	1
27974	2019-01-11 12:56	25	1	1	39	6	0	2	51	3525	10	10	1
27966	2019-01-11 14:36	26	2	1	38	3	1	2	51	3625	10	10	2	CDMR
27965	2019-01-11 14:37	28	2	2	38	2	0	2	50	3350	8	10	2	Scar uterus
27964	2019-01-11 14:53	36	7	2	38	5	0	1	50	3340	10	10	1
27959	2019-01-11 15:31	32	2	1	41	1	0	1	51	3610	10	10	2	Giant fetus
27956	2019-01-11 15:47	33	1	1	35	2	0	2	47	2520	10	10	2	Multiple pregnancy
27953	2019-01-11 15:51	31	1	1	38	5	0	1	51	3850	10	10	2	CDMR
27951	2019-01-11 16:14	26	1	1	39	3	0	1	51	3590	10	10	1
27948	2019-01-11 17:20	28	2	1	40	0	0	1	50	3440	10	10	1
27943	2019-01-11 18:52	29	3	2	37	2	0	1	49	2550	9	10	2	Abnormal fetal position
27941	2019-01-11 19:55	29	1	1	40	1	0	1	50	3440	10	10	1
27929	2019-01-11 22:41	33	3	2	39	4	0	2	50	3430	10	10	1
27924	2019-01-12 01:09	32	1	1	39	2	0	2	50	2850	10	10	2	Fetal distress
27919	2019-01-12 02:56	27	1	1	40	0	0	2	50	3075	10	10	1
27917	2019-01-12 03:56	31	1	1	39	4	0	1	50	2975	10	10	1
27916	2019-01-12 04:05	28	4	2	40	5	0	2	50	3190	10	10	1
27913	2019-01-12 05:59	27	4	2	36	5	0	2	49	2850	10	10	2	Scar uterus
27912	2019-01-12 06:06	28	4	1	39	2	0	1	51	3740	10	10	1
27911	2019-01-12 06:48	29	2	1	39	1	0	2	50	3300	10	10	2	Diabetes
27907	2019-01-12 09:19	29	3	1	41	0	0	2	50	3115	10	10	1
27901	2019-01-12 10:59	30	2	1	40	0	0	2	50	3450	9	10	2	Genital malformation
27900	2019-01-12 11:09	27	1	1	40	5	0	1	53	4400	10	10	2	Giant fetus
27896	2019-01-12 13:05	31	1	1	38	5	0	2	49	2980	10	10	1
27885	2019-01-12 16:06	24	1	1	38	5	0	1	50	3500	10	10	2	Hypertension
27877	2019-01-12 18:10	32	2	1	39	4	0	1	50	3165	10	10	1
27863	2019-01-13 03:36	31	2	1	38	2	0	1	50	3120	10	10	1
27861	2019-01-13 04:44	37	1	1	40	3	0	1	50	3350	10	10	2	Fetal distress
27857	2019-01-13 06:12	28	1	1	39	2	0	2	50	3150	8	10	1
27856	2019-01-13 06:23	38	6	2	41	1	0	2	50	3480	10	10	1
27854	2019-01-13 07:39	27	3	1	39	0	1	2	50	3350	10	10	2	Hypertension
27850	2019-01-13 09:52	27	1	1	37	5	0	2	49	2720	10	10	1
27848	2019-01-13 10:18	31	1	1	39	4	0	2	50	2735	10	10	1
27839	2019-01-13 12:32	34	1	1	38	5	0	2	49	2860	10	10	1
27832	2019-01-13 17:00	39	2	2	38	3	0	1	50	3100	9	10	2	Abnormal fetal position
27829	2019-01-13 18:21	28	1	1	39	1	0	1	52	4000	9	10	2	Fetal distress
27822	2019-01-13 20:17	29	1	1	39	4	0	1	50	3200	10	10	1
27821	2019-01-13 20:26	29	1	1	38	0	0	2	49	2585	10	10	1
27817	2019-01-13 21:29	33	1	1	38	4	0	2	50	3175	10	10	1
27813	2019-01-13 22:58	29	1	1	41	1	1	1	51	3620	9	10	1
27812	2019-01-13 23:21	24	1	1	40	1	0	1	51	3600	10	10	1
27806	2019-01-14 02:28	28	1	1	39	6	0	2	50	3435	10	10	1
27802	2019-01-14 05:07	37	4	2	38	1	0	1	50	3015	10	10	1
27801	2019-01-14 05:31	28	1	1	39	0	1	1	50	3300	10	10	2	Fetal distress
27800	2019-01-14 06:13	30	2	2	39	0	0	2	49	2900	10	10	2	Prenatal fever
27797	2019-01-14 08:32	36	4	2	38	4	0	1	50	3200	10	10	2	Scar uterus
27796	2019-01-14 08:39	27	1	1	38	5	0	1	52	4105	10	10	1
27793	2019-01-14 08:56	33	2	2	38	5	0	2	50	3200	10	10	2	Scar uterus
27789	2019-01-14 09:17	35	2	2	37	3	0	1	51	3645	10	10	2	Scar uterus
27784	2019-01-14 10:03	37	4	2	37	0	0	2	51	3560	10	10	2	Scar uterus
27782	2019-01-14 10:07	28	2	2	40	2	0	1	51	3750	10	10	1
27780	2019-01-14 10:38	28	2	1	39	1	0	2	49	2900	10	10	2	Abnormal fetal position
27779	2019-01-14 10:40	34	4	2	38	6	0	2	50	3300	10	10	2	Scar uterus
27770	2019-01-14 11:42	31	2	2	38	0	0	2	49	2900	10	10	2	Scar uterus
27768	2019-01-14 11:47	35	1	1	39	6	0	1	49	2730	10	10	1
27763	2019-01-14 13:28	31	4	2	39	4	0	1	51	3750	10	10	2	Scar uterus
27759	2019-01-14 14:02	25	1	1	38	3	0	1	50	3250	10	10	1
27758	2019-01-14 14:05	32	2	2	38	5	0	1	50	3485	10	10	1
27750	2019-01-14 15:07	32	1	1	39	4	0	2	50	3350	10	10	2	CDMR
27749	2019-01-14 15:21	27	1	1	41	1	0	1	51	3700	10	10	2	Fetal distress
27746	2019-01-14 15:54	29	1	1	39	5	0	1	50	3350	10	10	2	Umbilical cord
27742	2019-01-14 16:09	37	3	2	38	1	0	2	51	3500	10	10	2	Scar uterus
27736	2019-01-14 18:25	27	2	1	39	4	1	2	49	2900	10	10	2	Prenatal fever
27728	2019-01-14 21:09	26	3	2	39	1	0	2	51	3780	10	10	1
27721	2019-01-15 00:06	26	1	1	41	1	0	1	51	3500	10	10	2	Giant fetus
27717	2019-01-15 02:34	31	5	2	38	3	0	1	50	3315	10	10	1
27715	2019-01-15 03:31	37	4	2	36	0	0	2	48	2423	10	10	1
27710	2019-01-15 06:55	30	1	1	36	0	0	2	48	2775	10	10	1
27707	2019-01-15 08:04	20	1	1	39	1	0	1	49	3290	10	10	1
27706	2019-01-15 08:10	25	1	1	38	6	0	2	50	3625	10	10	1
27703	2019-01-15 08:31	33	2	2	38	6	0	1	51	3690	10	10	2	Scar uterus
27699	2019-01-15 08:46	35	4	2	39	2	0	2	52	4120	10	10	2	Scar uterus
27692	2019-01-15 09:35	25	1	1	39	0	0	2	51	3900	10	10	2	Diabetes
27690	2019-01-15 09:38	27	1	1	39	1	0	2	50	3150	10	10	2	Abnormal fetal position
27689	2019-01-15 09:45	26	1	1	39	6	0	1	51	3575	10	10	1
27685	2019-01-15 10:19	32	1	1	38	0	1	1	50	3140	10	10	2	Hypertension
27665	2019-01-15 12:31	34	3	1	36	1	0	2	47	2300	9	10	2	Multiple pregnancy
27663	2019-01-15 12:36	25	2	1	40	2	1	1	53	4530	10	10	2	Giant fetus
27662	2019-01-15 13:16	34	3	2	38	6	0	1	51	3500	10	10	2	Scar uterus
27656	2019-01-15 14:26	26	1	1	39	5	0	2	50	3440	10	10	1
27655	2019-01-15 14:33	33	3	2	40	2	0	1	50	3440	9	10	1
27649	2019-01-15 15:12	36	5	2	37	6	0	1	51	3350	10	10	2	Scar uterus
27647	2019-01-15 15:40	29	1	1	38	2	0	2	50	3150	10	10	1
27643	2019-01-15 16:34	27	1	1	39	2	0	1	50	3535	8	10	1
27637	2019-01-15 18:10	31	2	1	39	0	0	1	50	3335	10	10	1
27628	2019-01-15 21:15	25	2	2	36	0	0	1	49	2610	10	10	1
27623	2019-01-15 23:04	32	2	2	38	5	0	1	50	3375	10	10	1
27619	2019-01-16 02:21	27	1	1	38	2	0	2	47	2650	10	10	2	Hypertension
27614	2019-01-16 05:30	31	1	1	40	1	0	1	52	4015	10	10	1
27608	2019-01-16 07:35	38	3	2	38	0	0	2	50	3250	10	10	2	Scar uterus
27603	2019-01-16 08:37	31	1	1	39	2	0	1	50	3200	10	10	2	Fetal distress
27601	2019-01-16 08:42	28	1	1	40	5	0	2	51	3765	10	10	1
27600	2019-01-16 08:44	39	4	1	36	0	0	2	48	2450	9	10	2	Multiple pregnancy
27598	2019-01-16 08:46	30	4	2	37	1	0	1	49	2850	10	10	2	Scar uterus
27596	2019-01-16 09:26	29	4	2	38	1	0	1	50	3200	10	10	2	Scar uterus
27594	2019-01-16 09:28	39	4	2	39	1	0	1	50	3400	10	10	2	Scar uterus
27585	2019-01-16 11:00	37	2	2	37	4	0	1	50	3275	10	10	2	Scar uterus
27581	2019-01-16 11:44	34	5	2	38	4	0	2	50	3390	10	10	2	Placenta previa
27577	2019-01-16 11:54	30	2	1	33	0	0	1	42	1740	9	10	2	Abnormal fetal position
27570	2019-01-16 15:35	29	3	2	40	2	0	2	51	3730	10	10	1
27567	2019-01-16 15:50	28	1	1	40	1	0	2	51	3530	10	10	1
27564	2019-01-16 16:20	28	1	1	39	6	1	2	49	2825	10	10	2	Hypertension
27562	2019-01-16 17:51	28	1	1	38	3	0	1	50	3205	10	10	1
27556	2019-01-16 19:08	25	1	1	40	0	1	1	50	3400	10	10	2	Prenatal fever
27554	2019-01-16 19:21	23	1	1	39	1	0	2	50	3160	10	10	1
27547	2019-01-16 20:52	26	1	1	41	0	0	1	50	3040	10	10	1
27543	2019-01-16 23:29	29	1	1	41	0	0	1	50	3340	10	10	1
27540	2019-01-17 00:50	34	3	2	36	4	0	2	50	3410	10	10	1
27536	2019-01-17 03:16	32	1	1	40	3	0	2	51	3400	10	10	1
27534	2019-01-17 05:04	29	1	1	39	1	0	1	50	3150	10	10	1
27522	2019-01-17 08:59	25	1	1	38	6	0	1	49	2930	10	10	1
27520	2019-01-17 09:06	30	2	2	38	6	0	2	49	2760	10	10	2	Scar uterus
27515	2019-01-17 09:50	36	2	2	37	3	0	1	47	2690	10	10	2	Scar uterus
27511	2019-01-17 10:31	29	1	1	38	2	0	1	50	3150	10	10	2	Abnormal fetal position
27510	2019-01-17 10:46	35	2	2	38	4	0	1	51	3750	8	10	2	Scar uterus
27506	2019-01-17 11:20	30	2	2	40	0	0	1	51	3690	10	10	1
27504	2019-01-17 11:41	29	1	1	37	1	1	2	48	2550	10	10	2	Abnormal fetal position
27502	2019-01-17 11:48	26	1	1	40	2	0	1	52	4260	8	9	1
27491	2019-01-17 14:40	32	6	2	35	5	0	2	48	2530	9	10	2	Scar uterus
27489	2019-01-17 15:22	39	2	2	41	0	0	1	51	3850	10	10	2	Giant fetus
27478	2019-01-17 16:45	31	1	1	39	1	0	1	50	3115	10	10	1
27477	2019-01-17 16:50	30	1	1	39	0	0	2	49	2685	10	10	2	CDMR
27475	2019-01-17 17:21	32	1	1	37	4	0	2	50	3275	10	10	1
27469	2019-01-17 18:20	30	3	2	36	3	0	2	49	2700	10	10	2	ICP
27467	2019-01-17 21:12	23	1	1	38	6	0	2	50	3505	9	10	1
27463	2019-01-17 21:58	27	2	2	39	5	0	2	50	3360	10	10	1
27454	2019-01-18 02:28	32	3	1	38	3	0	2	50	3010	10	10	1
27450	2019-01-18 04:01	27	1	1	38	2	0	2	49	2480	8	5	1
27448	2019-01-18 05:50	29	1	1	38	5	0	1	50	3050	10	10	1
27447	2019-01-18 06:06	20	1	1	39	6	0	2	50	3465	10	10	1
27439	2019-01-18 09:02	33	2	2	38	2	0	1	50	3000	10	10	2	Scar uterus
27438	2019-01-18 09:23	28	1	1	39	2	0	1	50	3425	10	10	1
27435	2019-01-18 09:51	33	2	1	39	0	0	1	51	3830	10	10	2	Giant fetus
27434	2019-01-18 09:56	28	2	1	35	6	0	2	48	2345	9	10	2	ICP
27424	2019-01-18 11:45	28	3	2	38	5	0	2	52	4050	10	10	2	Scar uterus
27422	2019-01-18 11:52	33	2	1	39	3	1	1	51	3750	10	10	2	CDMR
27419	2019-01-18 13:53	25	1	1	39	4	0	2	51	3540	10	10	1
27418	2019-01-18 14:05	32	2	2	37	6	0	2	50	3450	9	10	2	Scar uterus
27415	2019-01-18 14:18	29	2	1	41	0	1	1	50	3300	10	10	2	Giant fetus
27416	2019-01-18 14:18	34	2	1	39	1	0	1	51	3640	10	10	1
27407	2019-01-18 15:00	28	2	2	28	4	0	2	25	980	8	9	2	Oligohydramnios
27403	2019-01-18 15:38	26	1	1	39	3	0	1	49	2700	10	10	2	CDMR
27385	2019-01-18 19:49	33	1	1	39	1	0	1	50	3195	9	10	1
27384	2019-01-18 19:56	28	1	1	39	0	0	2	50	3375	10	10	1
27363	2019-01-19 05:32	27	1	1	38	6	0	1	51	3535	10	10	1
27360	2019-01-19 08:04	32	2	2	38	4	0	2	50	3265	10	10	1
27358	2019-01-19 09:24	30	1	1	39	2	0	1	49	2905	10	10	1
27357	2019-01-19 09:54	34	2	2	40	1	0	1	51	3570	10	10	1
27353	2019-01-19 10:55	29	1	1	38	5	0	1	49	2800	10	10	1
27352	2019-01-19 10:58	29	2	2	37	4	0	2	51	3690	10	10	1
27349	2019-01-19 11:42	26	2	1	40	5	0	1	51	3800	10	10	2	Labor abnormalities
27348	2019-01-19 12:10	30	2	1	40	0	0	2	50	3400	10	10	2	Fetal distress
27347	2019-01-19 12:38	28	2	1	39	2	0	2	49	2910	10	10	1
27344	2019-01-19 13:31	26	1	1	39	4	0	2	50	3195	10	10	1
27343	2019-01-19 13:45	23	2	1	40	3	0	1	51	3930	10	10	1
27342	2019-01-19 14:53	29	1	1	40	4	1	2	50	3090	10	10	1
27337	2019-01-19 17:00	21	1	1	39	3	0	2	50	3370	10	10	1
27332	2019-01-19 17:50	29	1	1	40	1	0	2	49	2910	10	10	1
27330	2019-01-19 18:19	30	1	1	39	0	0	1	50	3185	10	10	1
27326	2019-01-19 18:58	27	2	1	39	4	0	1	51	3550	10	10	1
27324	2019-01-19 20:27	26	2	1	41	0	0	1	50	3480	10	10	1
27321	2019-01-19 21:58	24	1	1	39	1	0	1	49	2965	10	10	1
27314	2019-01-20 01:55	29	1	1	40	2	0	2	52	4255	10	10	1
27310	2019-01-20 04:50	29	2	1	39	2	0	2	50	3300	9	10	2	Fetal distress
27306	2019-01-20 06:58	34	1	1	37	2	0	1	49	2700	10	10	2	Hypertension
27305	2019-01-20 07:42	29	4	2	38	0	0	1	51	4200	10	10	2	Scar uterus
27303	2019-01-20 08:39	22	1	1	37	3	0	1	50	3365	10	10	1
27299	2019-01-20 10:52	30	1	1	39	3	0	2	50	3010	10	10	1
27294	2019-01-20 11:30	34	4	2	38	0	0	1	49	2810	10	10	1
27291	2019-01-20 12:52	31	3	1	40	0	0	1	51	3500	10	10	2	Fetal distress
27289	2019-01-20 13:13	37	5	2	39	1	0	1	53	4210	10	10	1
27286	2019-01-20 13:59	33	1	1	39	4	0	1	51	3700	10	10	2	Fetal distress
27282	2019-01-20 14:50	25	3	1	29	4	0	1	35	1295	6	8	1
27280	2019-01-20 15:05	28	1	1	38	6	0	2	49	2700	9	10	2	Oligohydramnios
27273	2019-01-20 16:42	32	2	1	39	3	1	1	50	3200	9	10	2	Fetal distress
27266	2019-01-20 19:24	28	2	1	38	5	0	1	50	3355	10	10	1
27259	2019-01-20 22:18	27	1	1	39	1	0	2	48	2450	10	10	1
27258	2019-01-20 23:55	27	2	1	39	1	0	1	50	3780	10	10	1
27257	2019-01-21 00:30	29	1	1	39	6	1	1	51	3500	10	10	2	Fetal distress
27254	2019-01-21 02:09	28	1	1	40	3	0	2	51	3500	10	10	2	Fetal distress
27253	2019-01-21 03:02	28	2	2	40	0	0	2	50	3005	10	10	1
27252	2019-01-21 03:10	30	1	1	38	1	0	2	50	3070	10	10	1
27249	2019-01-21 04:13	30	3	1	38	5	0	2	50	2970	10	10	1
27246	2019-01-21 04:42	27	2	1	40	4	0	2	50	3145	10	10	1
27245	2019-01-21 04:56	24	1	1	40	5	0	2	50	3350	10	10	2	Fetal distress
27233	2019-01-21 09:06	26	1	1	37	3	0	1	50	3490	10	10	1
27231	2019-01-21 09:23	34	3	3	39	1	0	2	48	2750	10	10	2	Scar uterus
27228	2019-01-21 09:39	29	1	1	38	6	0	1	51	4035	10	10	2	Giant fetus
27227	2019-01-21 09:54	31	1	1	39	6	1	2	51	3996	10	10	2	Induction of labor failure
27226	2019-01-21 10:03	30	1	1	37	6	0	1	49	2910	10	10	1
27218	2019-01-21 10:57	25	2	1	39	2	0	2	50	3000	10	10	1
27217	2019-01-21 11:03	37	4	2	38	3	0	2	50	3545	10	10	2	Scar uterus
27214	2019-01-21 11:25	32	1	1	39	1	0	1	50	3380	10	10	2	Others
27210	2019-01-21 12:03	34	1	0	37	6	0	2	50	3290	10	10	2	Scar uterus
27209	2019-01-21 12:12	30	3	2	38	6	0	2	49	2730	10	10	2	Scar uterus
27207	2019-01-21 12:51	24	1	1	38	4	0	2	50	3640	8	10	2	Giant fetus
27206	2019-01-21 13:12	31	1	1	39	3	0	1	47	2690	10	10	2	Fetal distress
27191	2019-01-21 15:21	32	3	2	40	3	0	2	50	3325	10	10	1
27187	2019-01-21 15:43	27	1	1	39	6	0	1	50	3370	10	10	1
27185	2019-01-21 15:52	30	3	2	39	0	0	1	51	3825	10	10	2	Scar uterus
27183	2019-01-21 16:18	39	1	1	39	1	0	2	50	2800	10	10	2	CDMR
27180	2019-01-21 17:12	27	1	1	40	1	0	1	51	3900	10	10	2	Giant fetus
27179	2019-01-21 17:37	27	1	1	39	6	0	2	50	3425	10	10	1
27168	2019-01-21 21:06	26	2	1	40	5	0	2	50	3300	10	10	1
27141	2019-01-22 08:48	31	3	2	38	5	0	2	51	3500	10	10	2	Scar uterus
27140	2019-01-22 08:49	31	2	1	39	3	0	2	51	3800	10	10	2	CDMR
27138	2019-01-22 09:22	27	1	1	40	4	0	2	50	3270	10	10	2	Fetal distress
27137	2019-01-22 09:33	29	2	2	36	4	0	2	48	2635	10	10	2	Placenta previa
27133	2019-01-22 09:37	33	3	2	39	6	0	2	50	3100	10	10	2	Abnormal fetal position
27123	2019-01-22 10:46	30	4	2	41	0	0	1	52	4000	10	10	2	Fetal distress
27118	2019-01-22 11:31	29	3	1	39	4	0	2	48	2650	10	10	2	CDMR
27112	2019-01-22 14:27	34	2	2	37	5	0	2	49	2730	10	10	2	Hypertension
27110	2019-01-22 14:33	24	2	1	40	3	1	1	50	3390	10	10	1
27108	2019-01-22 14:54	30	2	2	40	5	0	2	50	3285	10	10	1
27104	2019-01-22 15:15	24	1	1	38	5	0	2	50	3320	10	10	2	Abnormal fetal position
27103	2019-01-22 15:31	29	1	1	39	6	0	1	51	3745	10	10	2	Fetal distress
27095	2019-01-22 18:39	32	1	1	36	2	0	1	50	3175	10	10	1
27089	2019-01-22 20:26	27	1	1	38	6	0	1	50	3250	6	9	1
27086	2019-01-22 21:45	28	2	2	40	6	0	1	51	3655	10	10	1
27078	2019-01-23 00:27	25	1	1	40	2	1	1	51	3450	10	10	2	Fetal distress
27074	2019-01-23 02:33	31	1	1	39	3	0	2	50	3300	10	10	2	Fetal distress
27072	2019-01-23 03:25	28	2	1	39	4	0	1	50	3130	10	10	1
27071	2019-01-23 04:23	26	1	1	38	5	0	1	50	3480	10	10	1
27068	2019-01-23 05:50	31	1	1	38	4	0	2	48	2750	10	10	2	Abnormal fetal position
27048	2019-01-23 10:01	32	2	2	38	5	0	2	50	3000	10	10	2	Scar uterus
27045	2019-01-23 10:29	27	2	1	40	0	0	2	50	3495	10	10	2	CDMR
27039	2019-01-23 11:22	33	2	2	38	4	1	2	50	3400	9	10	2	Scar uterus
27031	2019-01-23 13:40	29	1	1	39	5	0	2	50	3190	10	10	1
27028	2019-01-23 14:31	20	3	2	39	6	0	2	50	3150	10	10	2	Scar uterus
27026	2019-01-23 14:49	31	2	2	34	0	0	1	45	2200	9	10	2	Hypertension
27020	2019-01-23 15:34	29	2	1	39	1	0	2	51	3640	10	10	2	Giant fetus
27016	2019-01-23 16:26	33	4	2	38	0	0	2	49	2985	10	10	1
27014	2019-01-23 17:10	30	1	1	36	0	0	1	48	2545	10	10	1
27013	2019-01-23 17:19	28	2	2	39	5	0	1	50	3050	10	10	1
27012	2019-01-23 17:28	24	1	1	39	4	0	1	51	3600	10	10	2	Hypertension
27008	2019-01-23 19:55	34	3	2	34	6	0	1	49	2700	10	10	1
27002	2019-01-24 00:06	28	1	1	37	3	0	1	50	3000	9	10	2	Prenatal fever
26994	2019-01-24 05:11	38	2	2	37	4	0	2	50	3700	10	10	2	Scar uterus
26987	2019-01-24 08:42	39	2	2	38	3	0	2	52	4250	10	10	2	Scar uterus
26981	2019-01-24 09:32	30	3	2	37	0	0	2	51	3500	10	10	2	Scar uterus
26980	2019-01-24 09:36	28	1	1	39	0	0	1	51	3770	10	10	1
26971	2019-01-24 10:46	33	2	2	40	0	0	2	51	3940	10	10	2	Scar uterus
26960	2019-01-24 12:25	30	4	2	40	4	0	1	51	4030	10	10	1
26953	2019-01-24 13:19	30	2	1	39	3	0	1	49	2525	10	10	1
26951	2019-01-24 14:10	26	2	2	37	4	0	2	50	3250	9	10	2	Scar uterus
26947	2019-01-24 14:36	25	2	1	40	2	0	2	50	3230	10	10	1
26942	2019-01-24 15:24	28	2	1	39	0	0	2	49	2935	10	10	1
26937	2019-01-24 18:09	28	1	1	39	0	0	2	51	3730	10	10	1
26935	2019-01-24 19:17	36	4	3	39	3	0	1	50	3310	10	10	1
26934	2019-01-24 19:34	32	2	2	41	0	1	1	51	3990	10	10	1
26931	2019-01-24 20:50	31	3	2	38	3	0	1	49	2900	10	10	2	Scar uterus
26929	2019-01-24 21:32	25	2	1	39	1	0	2	51	3755	10	10	1
26927	2019-01-24 22:14	25	2	1	40	4	0	2	50	3265	10	10	1
26926	2019-01-24 22:35	27	1	1	36	1	0	1	48	2400	9	10	2	ICP
26921	2019-01-25 02:14	31	1	1	40	5	0	2	52	4200	10	10	2	Fetal distress
26919	2019-01-25 02:29	31	4	1	39	2	0	1	50	2900	10	10	1
26916	2019-01-25 04:00	28	1	1	40	6	0	2	53	4900	10	10	2	Giant fetus
26915	2019-01-25 04:26	30	1	1	39	1	0	1	50	3180	10	10	1
26902	2019-01-25 08:43	32	2	2	38	0	0	1	50	3300	10	10	2	Scar uterus
26896	2019-01-25 09:34	29	1	1	39	0	0	1	54	4770	10	10	2	Giant fetus
26888	2019-01-25 10:31	28	3	2	39	0	0	1	50	3040	10	10	2	Scar uterus
26882	2019-01-25 11:11	28	3	2	37	6	0	2	50	3440	10	10	2	Scar uterus
26881	2019-01-25 11:19	27	1	1	37	5	0	1	50	3320	10	10	1
26880	2019-01-25 11:28	31	2	2	37	5	0	1	50	3445	10	10	2	Scar uterus
26871	2019-01-25 14:30	40	5	2	38	1	0	1	50	3000	10	10	2	Placenta previa
26869	2019-01-25 14:34	32	1	1	36	1	0	1	48	2610	10	10	1
26867	2019-01-25 14:43	32	2	1	39	0	0	2	50	3450	10	10	2	Placenta previa
26864	2019-01-25 15:22	31	4	2	40	2	0	2	50	3050	10	10	2	Fetal distress
26863	2019-01-25 15:26	24	1	1	39	1	0	1	50	3230	10	10	1
26860	2019-01-25 15:36	32	4	1	38	1	0	2	49	2935	10	10	1
26859	2019-01-25 16:07	28	1	1	37	1	0	2	52	4000	10	10	2	ICP
26857	2019-01-25 16:11	21	3	1	38	2	0	2	50	3185	10	10	1
26856	2019-01-25 16:20	24	3	1	38	3	0	2	49	2920	10	10	2	Abnormal fetal position
26855	2019-01-25 16:21	28	2	1	40	1	0	2	50	3220	8	10	1
26853	2019-01-25 16:29	23	1	1	39	4	0	1	50	3105	10	10	1
26852	2019-01-25 16:35	27	1	1	40	0	0	2	50	3490	10	10	1
26850	2019-01-25 16:48	33	2	2	41	1	0	2	53	4490	10	10	1
26847	2019-01-25 17:11	30	1	1	39	6	1	2	49	2700	10	10	2	Oligohydramnios
26846	2019-01-25 17:11	28	1	1	39	3	0	1	50	3300	10	10	2	Fetal distress
26836	2019-01-25 20:59	23	1	1	41	1	0	1	51	3900	10	10	2	CDMR
26833	2019-01-25 22:36	27	2	1	41	1	0	1	50	3435	10	10	1
26832	2019-01-25 22:37	34	4	2	35	6	0	2	50	3000	8	10	2	Scar uterus
26826	2019-01-26 04:11	31	2	1	39	2	0	1	52	4000	10	10	2	Labor abnormalities
26824	2019-01-26 05:27	31	5	3	38	2	0	2	51	3550	10	10	2	Scar uterus
26817	2019-01-26 08:57	25	1	1	38	4	0	1	50	3170	10	10	1
26812	2019-01-26 09:37	26	1	1	36	4	0	2	50	2970	10	10	1
26807	2019-01-26 11:04	28	1	1	40	1	0	1	50	3300	10	10	2	Fetal distress
26793	2019-01-26 15:48	26	1	1	39	4	0	1	51	3600	10	10	2	Fetal distress
26791	2019-01-26 17:08	25	1	1	37	1	0	1	48	2490	10	10	2	Umbilical cord
26790	2019-01-26 17:11	32	2	1	37	4	0	1	49	2560	10	10	1
26783	2019-01-26 19:22	24	1	1	39	3	0	2	50	3305	10	10	1
26776	2019-01-26 21:29	27	4	1	41	1	0	1	51	3520	10	10	1
26774	2019-01-26 22:03	26	2	2	36	0	0	1	48	2400	9	10	2	Scar uterus
26772	2019-01-26 22:57	36	6	2	38	1	0	2	49	2900	10	10	2	Prenatal fever
26763	2019-01-27 01:58	24	4	1	40	2	0	1	50	3260	10	10	1
26761	2019-01-27 03:10	26	3	1	40	1	0	2	49	2910	10	10	1
26757	2019-01-27 05:46	34	2	2	38	2	0	2	49	2955	10	10	1
26758	2019-01-27 05:46	29	2	2	39	2	0	1	50	3260	10	10	1
26754	2019-01-27 07:57	30	2	2	39	2	0	1	51	3750	10	10	2	Scar uterus
26749	2019-01-27 09:35	33	3	2	37	2	0	1	49	2750	10	10	2	Scar uterus
26750	2019-01-27 09:35	28	1	1	38	4	0	1	51	3535	10	10	1
26748	2019-01-27 09:36	28	1	1	39	0	0	2	48	2720	10	10	1
26746	2019-01-27 10:16	27	1	1	40	1	1	1	50	3305	10	10	1
26742	2019-01-27 10:39	25	2	1	40	0	0	2	51	3870	10	10	1
26741	2019-01-27 10:42	26	1	1	34	2	0	1	48	2400	9	10	2	Induction of labor failure
26728	2019-01-27 15:58	30	2	2	39	1	0	1	50	3145	9	10	1
26726	2019-01-27 16:49	29	3	2	31	6	0	1	42	1515	9	10	2	Prenatal fever
26721	2019-01-27 19:20	27	1	1	39	2	0	1	51	3345	10	10	1
26720	2019-01-27 19:22	23	1	1	39	3	0	2	50	3365	10	10	1
26711	2019-01-28 00:02	29	1	1	40	4	0	1	51	3550	8	10	2	Fetal distress
26707	2019-01-28 01:48	26	1	1	40	5	0	2	49	2665	10	10	1
26703	2019-01-28 03:35	34	2	2	39	0	0	2	49	2700	10	10	1
26695	2019-01-28 05:37	31	1	1	38	5	0	1	49	2960	10	10	1
26685	2019-01-28 09:06	29	1	1	41	0	0	1	51	3925	10	10	2	Giant fetus
26684	2019-01-28 09:22	33	2	1	39	2	0	2	49	2780	10	10	2	Others
26683	2019-01-28 09:38	27	1	1	40	2	0	1	51	3670	10	10	2	Fetal distress
26681	2019-01-28 09:51	30	1	1	40	5	0	1	50	3205	10	10	1
26679	2019-01-28 09:58	34	2	1	38	0	1	1	51	3610	10	10	2	Giant fetus
26670	2019-01-28 10:57	30	3	2	38	3	0	1	52	4290	10	10	2	Scar uterus
26662	2019-01-28 12:06	32	4	2	36	3	0	1	50	3090	10	10	2	Scar uterus
26660	2019-01-28 12:19	29	2	2	39	0	1	2	50	3460	10	10	2	Scar uterus
26657	2019-01-28 13:08	32	3	2	39	5	0	1	52	4120	10	10	2	Giant fetus
26641	2019-01-28 16:00	27	5	2	38	5	1	2	49	2820	10	10	2	Scar uterus
26635	2019-01-28 16:59	23	2	1	39	4	0	2	50	3480	10	10	1
26634	2019-01-28 17:03	32	2	1	39	4	0	1	50	3690	10	10	1
26626	2019-01-28 19:32	36	4	2	37	0	0	2	48	2450	10	10	1
26624	2019-01-28 20:26	25	1	1	37	3	0	1	51	3570	10	10	1
26606	2019-01-29 04:10	32	1	1	40	1	0	2	50	3160	10	10	1
26597	2019-01-29 08:38	31	1	1	34	2	0	1	45	2260	9	10	1
26596	2019-01-29 08:42	35	2	2	38	3	0	2	50	3695	10	10	2	Scar uterus
26592	2019-01-29 09:08	36	8	4	35	6	0	2	47	2350	9	10	2	Multiple pregnancy
26559	2019-01-29 13:50	31	6	2	37	3	0	1	50	3300	10	10	2	Scar uterus
26558	2019-01-29 14:03	29	2	2	38	1	0	2	50	3050	10	10	1
26552	2019-01-29 14:31	27	2	1	39	3	0	2	49	2960	10	10	1
26550	2019-01-29 14:45	29	4	2	37	2	0	1	52	4260	10	10	2	Scar uterus
26547	2019-01-29 15:12	32	4	3	36	2	0	1	49	2700	10	10	2	Oligohydramnios
26539	2019-01-29 15:56	28	1	1	40	6	0	2	52	4050	10	10	2	Fetal distress
26521	2019-01-29 20:41	21	1	1	38	3	0	1	50	3350	10	10	1
26516	2019-01-29 22:00	26	2	1	39	1	0	2	50	3405	10	10	1
26512	2019-01-29 23:43	31	1	1	39	5	0	2	52	4200	8	10	2	Fetal distress
26510	2019-01-30 02:41	27	3	1	39	3	0	1	51	3690	10	10	1
26509	2019-01-30 03:14	35	2	2	40	4	0	2	48	2855	10	10	1
26506	2019-01-30 04:18	26	2	1	39	3	0	1	50	3320	10	10	1
26505	2019-01-30 04:47	27	2	2	39	3	0	2	51	3515	10	10	1
26495	2019-01-30 08:44	31	1	1	40	3	0	1	50	3000	10	10	2	Prenatal fever
26480	2019-01-30 10:20	29	3	1	41	1	0	1	50	3150	10	10	2	Fetal distress
26479	2019-01-30 10:30	36	4	2	39	1	0	2	50	3400	10	10	2	Abnormal fetal position
26477	2019-01-30 10:37	27	2	1	38	3	0	1	51	3800	10	10	2	Abnormal fetal position
26472	2019-01-30 10:54	29	1	1	38	0	0	1	50	3145	10	10	1
26471	2019-01-30 10:55	23	3	3	38	3	1	1	50	3195	10	10	2	Scar uterus
26468	2019-01-30 11:22	32	3	2	38	0	0	2	50	3150	10	10	2	Scar uterus
26460	2019-01-30 12:13	29	1	1	40	0	0	1	51	3700	10	10	2	Fetal distress
26453	2019-01-30 14:52	27	1	1	39	0	0	1	51	3690	10	10	2	Giant fetus
26449	2019-01-30 15:34	32	3	1	39	0	0	1	50	3450	9	10	2	Others
26448	2019-01-30 15:52	31	1	1	39	6	0	1	50	3180	10	10	1
26445	2019-01-30 16:26	26	1	1	41	1	0	2	50	3350	10	10	2	Fetal distress
26440	2019-01-30 17:05	25	1	1	39	4	0	2	50	3350	10	10	1
26431	2019-01-30 20:51	24	2	1	38	6	0	1	50	3165	10	10	1
26429	2019-01-30 21:45	26	6	1	38	2	0	1	50	3450	10	10	2	CDMR
26426	2019-01-30 23:49	27	1	1	36	3	0	1	49	2535	10	10	1
26425	2019-01-31 02:21	28	1	1	38	6	0	1	50	3120	10	10	1
26415	2019-01-31 04:59	26	6	3	38	4	0	1	50	3200	10	10	1
26402	2019-01-31 08:48	33	2	2	38	1	0	1	51	3500	10	10	2	Scar uterus
26396	2019-01-31 09:44	28	1	1	38	6	0	1	51	3840	10	10	2	CDMR
26391	2019-01-31 10:07	26	2	2	37	5	0	2	47	2750	10	10	2	Scar uterus
26390	2019-01-31 10:12	28	4	2	38	0	0	1	51	3850	10	10	1
26389	2019-01-31 10:18	29	1	1	39	2	0	1	50	3220	10	10	1
26380	2019-01-31 11:34	31	5	2	38	5	0	1	51	3605	10	10	2	Giant fetus
26379	2019-01-31 12:01	29	4	1	36	3	0	1	46	2540	9	10	2	Placenta previa
26377	2019-01-31 12:21	28	1	1	37	4	0	2	48	2700	10	10	2	Hypertension
26376	2019-01-31 12:33	26	3	1	39	4	0	1	47	2560	9	10	1
26375	2019-01-31 12:54	26	1	1	39	1	0	2	50	3245	10	10	1
26374	2019-01-31 13:10	27	2	1	33	4	1	2	45	2180	8	10	2	Placental abruption
26373	2019-01-31 13:28	23	1	1	39	3	1	2	51	3700	10	10	2	Fetal distress
26369	2019-01-31 14:48	36	1	1	36	3	0	2	46	2485	10	10	2	Hypertension
26359	2019-01-31 18:35	33	3	2	35	1	0	1	49	2850	10	10	2	Diabetes
26334	2019-02-01 08:11	28	1	1	40	5	0	2	50	3385	10	10	1
26332	2019-02-01 08:40	34	1	1	35	5	1	1	45	2290	9	10	2	Multiple pregnancy
26328	2019-02-01 08:47	30	5	3	37	3	0	1	50	3300	9	10	2	Scar uterus
26311	2019-02-01 11:05	28	1	1	39	5	1	1	50	3160	10	10	2	Oligohydramnios
26302	2019-02-01 14:41	33	4	2	36	5	0	2	51	3550	10	10	2	Scar uterus
26299	2019-02-01 15:31	29	2	1	40	5	0	1	50	3000	10	10	2	Fetal distress
26291	2019-02-01 19:35	29	1	1	40	1	0	1	51	3840	9	10	1
26282	2019-02-02 01:10	29	4	3	39	3	0	2	50	3080	9	10	2	Labor abnormalities
26281	2019-02-02 01:25	27	1	1	40	4	0	1	50	3670	10	10	1
26279	2019-02-02 01:46	25	1	1	33	2	0	1	42	1800	9	10	2	Placental abruption
26278	2019-02-02 02:24	30	1	1	39	4	0	1	50	3365	10	10	1
26271	2019-02-02 07:30	23	2	2	40	1	0	1	51	3995	10	10	1
26260	2019-02-02 09:15	30	1	1	38	5	0	2	50	3300	10	10	1
26258	2019-02-02 09:24	29	2	2	37	4	0	1	50	3100	10	10	2	Scar uterus
26254	2019-02-02 09:46	30	2	2	39	1	0	2	50	3100	10	10	2	Scar uterus
26253	2019-02-02 09:53	28	3	1	37	6	0	2	47	2275	10	10	2	Multiple pregnancy
26245	2019-02-02 10:49	31	3	2	38	2	0	1	50	3305	10	10	2	Abnormal fetal position
26239	2019-02-02 11:41	24	2	1	38	2	0	1	50	3260	10	10	2	Oligohydramnios
26232	2019-02-02 13:43	37	5	2	38	4	0	2	51	3620	10	10	1
26231	2019-02-02 14:10	33	1	1	38	1	0	1	50	2985	10	10	1
26230	2019-02-02 14:29	29	3	2	38	3	0	1	51	3850	10	10	2	Scar uterus
26227	2019-02-02 14:51	32	1	1	39	6	0	2	51	3880	10	10	2	Giant fetus
26224	2019-02-02 15:03	25	1	1	37	6	1	1	50	3100	10	10	2	Abnormal fetal position
26220	2019-02-02 15:28	28	1	1	37	5	0	1	47	2730	10	10	2	ICP
26219	2019-02-02 15:30	30	1	1	40	1	0	2	50	3475	10	10	2	Umbilical cord
26213	2019-02-02 17:41	30	1	1	40	4	0	2	51	3775	9	10	1
26206	2019-02-02 23:21	24	1	1	41	0	0	1	51	3970	10	10	1
26201	2019-02-03 01:37	18	1	1	37	2	0	2	50	3015	10	10	1
26192	2019-02-03 04:36	24	1	1	40	2	0	1	50	3180	10	10	1
26190	2019-02-03 05:34	32	1	1	39	0	0	2	50	3050	10	10	2	CDMR
26188	2019-02-03 07:58	25	3	1	41	0	0	2	51	3645	10	10	1
26186	2019-02-03 08:01	26	2	1	40	5	0	1	51	3520	10	10	1
26184	2019-02-03 08:37	30	4	2	38	0	0	2	50	3385	10	10	2	Scar uterus
26182	2019-02-03 08:46	29	3	2	34	0	0	1	47	2360	9	10	2	Scar uterus
26179	2019-02-03 08:52	31	3	3	36	1	1	2	49	2950	9	10	2	Diabetes
26178	2019-02-03 09:07	31	2	1	38	5	0	2	50	3300	10	10	1
26163	2019-02-03 14:19	37	5	3	41	0	0	1	52	4120	10	10	1
26157	2019-02-03 17:39	30	2	1	39	2	0	2	50	3360	10	10	1
26155	2019-02-03 18:53	26	1	1	40	2	0	1	50	3450	10	10	2	Fetal distress
26141	2019-02-04 02:23	36	2	2	38	5	0	1	51	3830	10	10	1
26136	2019-02-04 05:07	28	1	1	40	3	0	2	50	3325	10	10	1
26130	2019-02-04 08:12	28	3	2	39	4	0	2	50	3200	10	10	1
26121	2019-02-04 09:06	27	1	1	39	0	0	2	50	3300	9	10	2	Hypertension
26112	2019-02-04 11:17	31	2	2	39	4	0	1	51	3735	10	10	1
26111	2019-02-04 11:20	32	3	1	39	6	0	2	50	3225	10	10	1
26110	2019-02-04 11:23	29	2	1	38	3	0	1	50	3150	10	10	1
26108	2019-02-04 12:33	35	3	2	39	6	0	2	50	3440	10	10	1
26106	2019-02-04 13:02	30	3	2	39	2	0	2	49	2930	10	10	1
26104	2019-02-04 14:34	30	1	1	40	1	0	1	51	3745	10	10	1
26094	2019-02-04 17:23	19	2	1	39	2	0	1	50	3265	10	10	1
26093	2019-02-04 17:27	37	3	2	39	0	0	1	50	3300	10	10	1
26092	2019-02-04 17:29	28	1	1	39	3	0	1	50	3365	10	10	1
26091	2019-02-04 18:58	29	1	1	39	0	0	2	50	3220	10	10	1
26075	2019-02-05 08:22	28	1	1	39	5	0	2	50	3140	10	10	1
26073	2019-02-05 08:54	35	2	2	37	0	0	1	50	3200	10	10	2	Scar uterus
26070	2019-02-05 09:56	30	2	1	39	1	0	1	51	3950	10	10	2	Labor abnormalities
26067	2019-02-05 10:43	32	2	2	39	1	0	1	50	3420	10	10	1
26064	2019-02-05 11:00	28	1	1	39	3	1	1	50	3450	10	10	2	Fetal distress
26056	2019-02-05 13:15	33	4	2	40	0	0	2	50	3150	10	10	1
26055	2019-02-05 13:26	22	1	1	38	6	1	1	49	2700	10	10	2	Abnormal fetal position
26048	2019-02-05 15:43	30	2	1	40	4	0	2	51	3500	10	10	2	Fetal distress
26045	2019-02-05 17:08	30	1	1	39	4	0	1	50	3200	10	10	2	Oligohydramnios
26035	2019-02-05 21:55	36	3	1	38	1	0	1	51	3750	10	10	2	Placenta previa
26030	2019-02-06 02:01	33	2	2	39	0	0	1	50	2960	10	10	1
26017	2019-02-06 08:57	30	1	1	39	4	0	1	52	4250	10	10	2	Giant fetus
26015	2019-02-06 09:07	35	6	2	39	4	0	1	52	4500	10	10	2	Scar uterus
26014	2019-02-06 09:19	27	2	1	39	6	0	2	50	3200	10	10	2	Oligohydramnios
26012	2019-02-06 10:40	32	1	1	39	5	0	1	50	3140	10	10	1
26011	2019-02-06 10:52	30	1	1	36	3	1	1	50	3150	10	10	2	CDMR
26003	2019-02-06 14:04	28	1	1	40	1	0	1	50	3280	10	10	1
26002	2019-02-06 14:16	27	1	1	39	2	0	2	51	3800	10	10	2	Giant fetus
26000	2019-02-06 14:30	31	1	1	39	1	0	1	50	3190	10	10	1
26001	2019-02-06 14:30	35	4	2	40	1	0	1	54	4800	9	10	1
25985	2019-02-06 20:34	26	1	1	40	3	0	2	50	3200	10	10	2	Fetal distress
25976	2019-02-07 02:30	35	10	2	37	1	0	2	49	2900	10	10	2	Scar uterus
25972	2019-02-07 04:20	27	1	1	39	2	0	1	50	3045	10	10	1
25970	2019-02-07 05:23	26	1	1	36	3	0	2	49	2815	9	10	1
25966	2019-02-07 08:04	33	3	1	37	2	0	2	49	2825	10	10	1
25965	2019-02-07 08:29	32	2	2	39	3	0	2	49	2855	10	10	1
25957	2019-02-07 09:41	31	2	2	39	6	0	1	50	3270	10	10	1
25945	2019-02-07 12:58	27	4	1	39	3	0	2	51	3500	10	10	2	Fetal distress
25943	2019-02-07 13:06	27	2	1	39	3	0	2	50	3320	10	10	1
25941	2019-02-07 13:55	37	#NULL!	2	38	0	0	1	50	2900	10	10	2	Scar uterus
25937	2019-02-07 14:44	32	3	2	41	1	0	1	50	3340	10	10	1
25931	2019-02-07 15:25	26	1	1	39	1	0	2	49	2920	10	10	1
25927	2019-02-07 16:15	26	3	2	38	1	1	1	50	3100	10	10	2	Scar uterus
25926	2019-02-07 16:22	29	1	1	37	1	0	1	50	3500	10	10	2	Placenta previa
25924	2019-02-07 17:27	26	1	1	39	1	0	2	49	2850	10	10	1
25921	2019-02-07 20:03	28	1	1	41	0	0	1	51	3835	10	10	1
25920	2019-02-07 20:18	31	5	2	32	2	0	2	45	2000	9	10	2	Placenta previa
25918	2019-02-07 20:36	26	2	2	39	2	0	2	49	2780	10	10	1
25909	2019-02-08 02:09	27	1	1	40	4	0	1	51	3900	9	10	2	Fetal distress
25907	2019-02-08 03:40	31	1	1	39	0	0	2	51	3560	10	10	1
25905	2019-02-08 04:03	26	1	1	41	2	0	2	50	3350	10	10	1
25904	2019-02-08 04:17	31	1	1	39	2	0	1	50	3250	10	10	2	Prenatal fever
25902	2019-02-08 05:14	28	2	2	32	1	0	1	43	1600	9	10	2	ICP
25876	2019-02-08 12:36	26	1	1	40	2	0	1	50	3100	10	10	2	Fetal distress
25871	2019-02-08 14:19	28	1	1	40	3	1	1	50	3300	10	10	1
25868	2019-02-08 15:05	28	2	2	38	6	0	1	52	3975	10	10	1
25863	2019-02-08 16:37	28	1	1	39	0	1	2	49	2850	10	10	2	Fetal distress
25858	2019-02-08 19:29	27	1	1	35	1	0	1	43	2000	9	10	2	Abnormal fetal position
25857	2019-02-08 19:47	27	4	2	38	2	0	1	50	3150	10	10	2	Scar uterus
25854	2019-02-08 20:33	28	3	2	37	1	0	2	51	3500	10	10	2	Scar uterus
25852	2019-02-08 21:32	30	1	1	38	5	0	2	50	3130	10	10	1
25851	2019-02-08 21:40	20	1	1	39	6	0	2	51	3650	10	10	1
25846	2019-02-09 01:29	28	1	1	40	4	1	1	51	3650	10	10	2	Fetal distress
25843	2019-02-09 02:30	30	1	1	40	1	0	2	50	3130	10	10	1
25839	2019-02-09 04:36	26	1	1	40	3	0	2	50	3350	10	10	1
25823	2019-02-09 10:14	37	4	2	38	3	0	2	51	3500	10	10	2	Scar uterus
25821	2019-02-09 10:57	33	2	1	38	6	0	2	50	3050	10	10	2	CDMR
25815	2019-02-09 13:11	31	3	2	39	2	0	1	51	3600	10	10	2	Scar uterus
25809	2019-02-09 14:34	28	1	1	38	5	0	2	49	2820	10	10	1
25807	2019-02-09 14:38	26	1	1	40	6	0	2	49	2720	10	10	1
25806	2019-02-09 14:40	28	2	2	39	0	0	2	50	3100	10	10	2	Scar uterus
25799	2019-02-09 16:18	27	1	1	38	5	1	1	50	3100	10	10	2	Hypertension
25797	2019-02-09 17:22	26	3	2	38	4	0	1	49	2945	10	10	1
25793	2019-02-09 19:11	27	2	1	39	1	0	2	51	3545	10	10	1
25788	2019-02-09 21:18	27	1	1	39	5	1	1	51	3550	10	10	2	Fetal distress
25773	2019-02-10 05:06	27	2	2	39	1	0	1	51	3555	10	10	1
25771	2019-02-10 06:17	28	1	1	39	5	0	1	50	3170	10	10	1
25770	2019-02-10 08:08	24	1	1	40	1	0	1	51	3700	10	10	2	Fetal distress
25765	2019-02-10 10:15	35	3	2	38	2	0	1	51	3900	10	10	2	Scar uterus
25762	2019-02-10 11:13	27	1	1	40	2	0	2	49	2940	10	10	1
25757	2019-02-10 14:53	31	1	1	39	0	0	1	50	3065	10	10	1
25738	2019-02-10 21:43	28	1	1	41	0	0	2	49	2970	10	10	1
25734	2019-02-10 23:34	30	1	1	38	5	0	1	51	3620	10	10	1
25724	2019-02-11 04:20	32	2	2	37	5	0	1	50	3355	10	10	1
25722	2019-02-11 04:45	28	1	1	39	2	0	2	50	3390	10	10	1
25721	2019-02-11 04:52	27	1	1	41	0	0	2	51	3760	10	10	1
25708	2019-02-11 09:12	34	1	1	41	1	0	2	51	3650	10	10	1
25704	2019-02-11 09:38	35	4	2	39	1	0	1	51	3850	10	10	1
25703	2019-02-11 09:41	34	4	2	37	6	0	2	50	3090	10	10	2	Scar uterus
25688	2019-02-11 11:04	28	4	2	39	1	0	1	50	3040	10	10	2	Scar uterus
25684	2019-02-11 11:36	40	3	1	38	1	0	2	48	2850	10	10	2	CDMR
25668	2019-02-11 15:41	30	2	1	39	0	0	2	50	3060	10	10	2	Placenta previa
25659	2019-02-11 18:00	28	1	1	38	2	0	1	50	3055	8	9	1
25652	2019-02-11 20:08	29	2	2	39	5	0	2	50	3245	10	10	1
25650	2019-02-11 20:19	27	2	1	40	0	0	1	50	3400	10	10	2	Fetal distress
25645	2019-02-11 22:39	33	2	1	39	3	0	1	50	3400	10	10	1
25643	2019-02-11 22:53	27	1	1	40	6	0	2	50	3020	10	10	1
25641	2019-02-12 00:48	31	1	1	39	2	0	2	50	3150	10	10	2	Fetal distress
25638	2019-02-12 02:56	34	6	3	38	4	0	2	50	3210	10	10	1
25628	2019-02-12 06:30	32	1	1	41	1	0	2	51	3860	10	10	1
25622	2019-02-12 08:16	40	6	2	33	2	0	1	45	2700	9	10	2	Abnormal fetal position
25617	2019-02-12 08:36	30	3	2	37	6	0	1	52	4030	10	10	2	Scar uterus
25612	2019-02-12 09:27	34	2	2	39	0	0	2	50	3220	10	10	2	Scar uterus
25611	2019-02-12 09:34	38	5	2	38	3	0	2	50	3100	10	10	2	Scar uterus
25604	2019-02-12 09:57	27	1	1	37	0	0	2	48	2595	10	10	2	Multiple pregnancy
25602	2019-02-12 10:15	31	2	2	38	5	0	1	51	3500	10	10	2	Scar uterus
25600	2019-02-12 10:31	31	2	2	40	4	1	1	53	4465	10	10	1
25598	2019-02-12 10:36	32	1	1	37	5	1	2	49	2800	10	10	2	CDMR
25596	2019-02-12 10:48	37	6	2	38	6	0	2	50	3300	10	10	2	Scar uterus
25593	2019-02-12 10:57	28	1	1	41	1	1	2	50	3000	10	10	2	Giant fetus
25585	2019-02-12 12:00	27	1	1	38	4	0	2	48	2750	10	10	2	Abnormal fetal position
25580	2019-02-12 13:21	33	7	1	39	4	0	2	50	3120	10	10	2	CDMR
25574	2019-02-12 15:28	30	2	1	39	0	0	1	50	3000	10	10	2	Induction of labor failure
25571	2019-02-12 15:45	29	4	2	39	2	1	2	50	3035	10	10	2	Scar uterus
25566	2019-02-12 17:45	28	4	2	39	2	0	1	51	3900	10	10	2	Fetal distress
25555	2019-02-13 01:49	32	3	2	38	4	0	2	48	2850	10	10	1
25553	2019-02-13 02:26	28	1	1	41	1	0	2	51	3720	10	10	1
25547	2019-02-13 05:25	27	2	1	39	6	0	1	50	3220	10	10	1
25545	2019-02-13 08:10	30	1	1	40	3	0	1	50	3090	10	10	1
25539	2019-02-13 08:39	28	1	1	38	3	1	2	51	3730	10	10	2	Giant fetus
25537	2019-02-13 08:47	33	2	2	40	0	0	2	50	3015	10	10	1
25526	2019-02-13 10:48	30	4	2	36	3	0	1	49	2850	10	10	2	Scar uterus
25511	2019-02-13 14:32	31	1	1	39	6	0	2	50	3200	10	10	2	Labor abnormalities
25500	2019-02-13 16:46	35	2	1	40	2	0	2	52	4050	9	10	2	Prenatal fever
25493	2019-02-13 18:35	30	2	1	37	3	0	2	49	2895	10	10	1
25485	2019-02-13 20:22	33	3	2	39	0	0	2	51	3655	10	10	1
25474	2019-02-13 23:04	34	3	2	32	2	0	1	43	1850	9	10	2	Placenta previa
25469	2019-02-13 23:53	29	1	1	39	4	1	1	51	3650	10	10	2	Fetal distress
25466	2019-02-14 01:35	30	2	1	39	2	0	1	51	3600	10	10	2	Fetal distress
25464	2019-02-14 02:08	28	1	1	38	6	1	1	50	3250	10	10	2	ICP
25461	2019-02-14 04:30	34	1	1	39	5	0	1	50	3090	10	10	1
25459	2019-02-14 04:41	28	2	1	40	3	0	1	50	3380	10	10	1
25456	2019-02-14 06:14	37	4	2	37	6	0	1	51	3500	10	10	2	Scar uterus
25454	2019-02-14 08:09	31	2	2	39	1	0	1	50	3290	10	10	1
25453	2019-02-14 08:14	25	1	1	39	3	0	1	50	3180	9	10	1
25449	2019-02-14 08:51	29	3	1	39	2	0	1	51	3670	10	10	2	Diabetes
25445	2019-02-14 08:57	34	3	3	36	2	0	2	49	2700	10	10	2	Multiple pregnancy
25441	2019-02-14 09:27	25	2	1	37	2	0	1	48	2705	10	10	2	Multiple pregnancy
25436	2019-02-14 09:55	28	3	1	38	0	1	1	50	3100	10	10	2	Abnormal fetal position
25433	2019-02-14 10:16	26	1	1	37	5	0	2	48	2610	10	10	2	Multiple pregnancy
25405	2019-02-14 14:23	30	4	2	38	5	0	1	50	3000	10	10	1
25400	2019-02-14 15:14	33	4	2	40	2	0	1	51	3920	10	10	1
25399	2019-02-14 15:16	32	1	1	39	0	0	1	50	3300	10	10	2	Fetal distress
25398	2019-02-14 15:17	32	4	1	38	5	1	2	49	2635	10	10	2	Abnormal fetal position
25397	2019-02-14 15:26	27	2	1	40	2	1	1	50	3420	10	10	2	Fetal distress
25396	2019-02-14 15:31	27	2	2	40	4	0	1	51	3950	10	10	1
25394	2019-02-14 15:49	34	3	2	37	3	0	1	51	3500	8	9	2	Scar uterus
25392	2019-02-14 15:59	30	1	1	39	1	0	2	52	4150	10	10	2	Giant fetus
25391	2019-02-14 16:08	32	3	1	39	4	0	1	51	3650	10	10	1
25388	2019-02-14 17:13	35	2	2	39	5	0	1	51	3550	10	10	1
25384	2019-02-14 18:00	30	1	1	38	5	0	2	51	3645	10	10	1
25383	2019-02-14 18:15	26	1	1	40	2	0	1	53	4220	10	10	1
25381	2019-02-14 18:55	26	1	1	38	6	0	2	50	3330	10	10	1
25377	2019-02-14 20:39	33	1	1	39	6	0	2	50	3065	10	10	1
25373	2019-02-14 21:38	26	1	1	39	3	1	2	50	3250	10	10	2	Prenatal fever
25362	2019-02-15 01:33	23	1	1	39	0	0	2	51	3800	10	10	2	Fetal distress
25360	2019-02-15 03:52	31	4	2	38	4	0	1	50	3050	10	10	1
25359	2019-02-15 04:02	30	1	1	40	0	0	2	52	4200	10	10	2	Labor abnormalities
25356	2019-02-15 04:47	34	3	2	37	4	0	1	50	3065	10	10	1
25357	2019-02-15 04:47	29	2	2	37	6	0	2	50	3345	10	10	1
25353	2019-02-15 06:05	34	1	1	40	3	0	2	51	3555	10	10	1
25351	2019-02-15 07:16	25	2	2	29	0	0	2	35	1290	6	8	1
25350	2019-02-15 08:14	26	1	1	40	6	0	1	50	3400	9	10	2	Fetal distress
25345	2019-02-15 08:42	35	3	2	37	4	0	2	50	3140	10	10	2	Scar uterus
25337	2019-02-15 09:31	24	1	1	41	0	0	2	50	3490	10	10	2	Heart abnormality of pregnant women
25335	2019-02-15 09:38	27	1	1	35	0	0	2	47	2350	10	10	2	Multiple pregnancy
25331	2019-02-15 10:15	33	3	2	39	3	0	1	50	3535	10	10	2	Scar uterus
25326	2019-02-15 11:13	29	2	1	40	4	1	2	50	3250	10	10	2	Induction of labor failure
25322	2019-02-15 12:07	31	4	2	38	5	0	1	51	3500	10	10	2	Scar uterus
25319	2019-02-15 13:53	30	2	1	39	6	0	2	50	3180	10	10	2	Others
25316	2019-02-15 14:31	42	1	1	36	3	0	2	45	2465	9	10	2	Hypertension
25315	2019-02-15 14:48	30	1	1	39	0	0	2	49	2760	10	10	1
25308	2019-02-15 15:35	27	2	1	38	5	0	2	50	3050	10	10	1
25305	2019-02-15 16:03	36	3	2	35	0	0	1	37	1660	9	10	2	Hypertension
25304	2019-02-15 16:06	34	3	2	40	5	1	2	50	3080	10	10	1
25298	2019-02-15 17:29	35	5	2	40	3	0	1	51	3600	10	10	1
25296	2019-02-15 17:31	26	1	1	38	3	0	2	50	3100	10	10	1
25292	2019-02-15 18:33	30	1	1	40	2	0	2	51	3575	10	10	1
25289	2019-02-15 18:49	25	3	1	40	2	0	1	50	3400	10	10	2	Fetal distress
25287	2019-02-15 19:00	28	4	1	39	5	0	2	50	2936	10	10	1
25284	2019-02-15 20:27	27	1	1	37	6	0	1	50	3160	10	10	2	Abnormal fetal position
25272	2019-02-16 05:13	36	4	1	36	0	0	1	48	2750	10	10	2	Abnormal fetal position
25270	2019-02-16 05:19	28	1	1	39	5	0	2	50	3290	10	10	1
25268	2019-02-16 05:25	30	1	1	39	6	0	1	50	3600	8	10	1
25266	2019-02-16 05:54	23	2	2	36	1	0	1	45	2450	9	10	2	Scar uterus
25264	2019-02-16 07:02	25	1	1	34	2	0	2	47	2460	9	10	1
25259	2019-02-16 09:12	26	1	1	40	5	0	1	50	3350	10	10	2	Labor abnormalities
25257	2019-02-16 10:27	39	5	2	38	0	0	2	50	3400	10	10	2	Scar uterus
25256	2019-02-16 10:53	27	1	1	39	1	0	2	49	2940	10	10	1
25255	2019-02-16 10:58	30	1	1	38	0	0	1	48	2400	10	10	2	Giant fetus
25252	2019-02-16 11:53	28	1	1	40	4	1	2	50	3100	10	10	2	Fetal distress
25247	2019-02-16 13:26	28	1	1	40	1	0	2	50	3230	10	10	2	Fetal distress
25243	2019-02-16 14:27	26	2	1	40	4	1	2	52	4030	10	10	1
25241	2019-02-16 14:40	27	1	1	40	1	0	1	50	3420	10	10	1
25238	2019-02-16 15:24	25	1	1	40	3	0	1	53	4180	10	10	2	Giant fetus
25234	2019-02-16 17:37	30	2	1	38	0	0	2	50	3380	8	10	1
25233	2019-02-16 18:08	29	3	2	37	1	0	1	50	3340	10	10	1
25228	2019-02-16 19:46	27	1	1	39	1	0	2	49	2700	10	10	1
25224	2019-02-16 20:47	29	1	1	38	0	0	2	50	3010	10	10	1
25216	2019-02-16 23:27	28	2	2	39	1	0	2	50	3125	10	10	1
25212	2019-02-17 02:05	26	2	1	37	3	1	1	50	3000	9	10	2	Placental abruption
25210	2019-02-17 02:23	32	2	2	39	5	0	1	51	3515	10	10	2	Fetal distress
25204	2019-02-17 05:05	29	2	1	39	1	0	1	50	3200	10	10	2	Abnormal fetal position
25202	2019-02-17 05:29	36	2	2	36	4	0	1	49	2960	9	10	1
25201	2019-02-17 05:30	33	4	2	37	2	0	1	48	2020	9	10	1
25199	2019-02-17 05:43	29	2	1	38	4	0	1	50	2950	10	10	1
25198	2019-02-17 06:14	28	2	1	39	2	0	2	48	2650	10	10	1
25197	2019-02-17 06:37	27	1	1	40	0	0	2	50	3155	9	10	1
25195	2019-02-17 07:46	38	4	2	37	6	0	1	50	3060	10	10	1
25194	2019-02-17 08:04	26	2	1	39	4	0	2	49	2900	10	10	2	Fetal distress
25178	2019-02-17 15:35	29	1	1	38	3	0	2	48	2810	10	10	1
25170	2019-02-17 20:08	25	1	1	39	6	0	1	51	3650	10	10	2	Fetal distress
25169	2019-02-17 20:36	31	2	2	41	0	0	1	50	3325	10	10	1
25156	2019-02-18 01:56	29	5	1	40	4	0	2	49	2920	10	10	1
25153	2019-02-18 03:38	30	3	1	39	5	0	2	49	2850	10	10	1
25151	2019-02-18 04:02	25	2	2	39	0	0	1	50	3375	10	10	1
25148	2019-02-18 05:36	32	4	2	38	0	0	2	52	4300	10	10	1
25147	2019-02-18 05:53	34	1	1	37	0	0	2	50	3050	9	10	2	Placental abruption
25141	2019-02-18 08:44	27	1	1	38	4	0	2	49	2920	10	10	1
25139	2019-02-18 08:51	28	1	1	40	6	0	1	53	4400	10	10	2	Giant fetus
25127	2019-02-18 10:08	29	1	1	38	3	0	2	51	3875	9	10	1
25122	2019-02-18 11:05	34	5	2	38	5	0	1	52	4060	10	10	2	Scar uterus
25119	2019-02-18 11:37	25	1	1	37	0	0	1	46	2440	10	10	2	Hypertension
25114	2019-02-18 12:36	24	1	1	37	6	0	1	49	2940	10	10	1
25110	2019-02-18 14:15	38	6	2	37	2	0	1	51	3760	9	10	2	Abnormal fetal position
25111	2019-02-18 14:15	28	1	1	40	2	0	2	52	4140	9	10	1
25101	2019-02-18 15:53	22	2	1	40	1	0	2	49	2800	10	10	1
25096	2019-02-18 17:12	28	1	1	38	5	0	1	50	3220	10	10	1
25091	2019-02-18 20:33	28	1	1	39	0	0	1	50	3500	10	10	1
25089	2019-02-18 22:44	41	3	2	38	1	0	1	50	3350	10	10	2	Scar uterus
25088	2019-02-18 23:03	25	1	1	38	6	0	1	51	3800	10	10	1
25087	2019-02-19 00:03	33	5	2	40	3	0	1	51	3700	10	10	1
25085	2019-02-19 03:08	26	1	1	40	6	0	1	51	3830	10	10	1
25084	2019-02-19 03:57	28	1	1	41	1	0	2	51	3800	10	10	2	Giant fetus
25083	2019-02-19 04:26	28	2	1	40	0	0	2	51	3500	10	10	1
25080	2019-02-19 05:06	30	1	1	39	6	0	1	51	3500	10	10	2	Fetal distress
25072	2019-02-19 08:40	32	3	2	38	1	0	1	51	3900	10	10	2	Scar uterus
25071	2019-02-19 08:44	38	4	2	38	5	0	1	50	3435	10	10	2	Scar uterus
25069	2019-02-19 08:57	27	3	2	38	6	0	1	51	3550	10	10	2	Scar uterus
25068	2019-02-19 08:58	35	2	1	40	1	0	2	51	3630	10	10	2	Fetal distress
25062	2019-02-19 09:36	29	2	1	40	0	0	1	52	4330	10	10	2	Fetal distress
25057	2019-02-19 10:11	31	1	1	38	6	0	1	51	3675	10	10	2	Abnormal fetal position
25055	2019-02-19 10:17	31	1	1	36	5	0	1	49	2650	10	10	2	Multiple pregnancy
25054	2019-02-19 10:20	25	2	1	39	2	0	1	51	3815	10	10	1
25052	2019-02-19 10:27	29	1	1	38	3	0	2	50	2980	10	10	1
25051	2019-02-19 10:38	34	3	2	38	5	0	1	51	3955	10	10	1
25038	2019-02-19 12:53	34	4	2	38	2	0	2	50	3615	10	10	2	Scar uterus
25033	2019-02-19 14:35	40	3	1	38	6	0	1	50	3105	10	10	2	CDMR
25032	2019-02-19 14:37	34	2	2	37	4	0	1	50	3210	10	10	2	Scar uterus
25027	2019-02-19 15:09	28	1	1	39	3	0	2	50	3040	10	10	1
25026	2019-02-19 15:23	35	3	2	38	2	0	2	50	3055	10	10	1
25016	2019-02-19 17:41	26	1	1	39	2	0	1	48	2740	10	10	1
25014	2019-02-19 19:53	27	1	1	38	3	0	1	50	3225	10	10	1
25005	2019-02-20 02:06	28	1	1	38	5	0	1	50	3415	10	10	1
24995	2019-02-20 08:05	24	1	1	39	5	0	2	50	2895	10	10	1
24993	2019-02-20 08:38	29	3	2	38	6	1	1	50	3150	10	10	2	Scar uterus
24990	2019-02-20 08:59	31	4	2	38	3	0	2	50	3280	10	10	2	Scar uterus
24989	2019-02-20 09:13	31	1	1	37	0	0	1	50	2600	9	10	2	Multiple pregnancy
24977	2019-02-20 10:40	32	3	2	39	1	0	2	50	3390	10	10	2	Scar uterus
24972	2019-02-20 11:07	29	1	1	38	6	0	2	50	3210	10	10	2	Heart abnormality of pregnant women
24962	2019-02-20 14:27	37	3	2	37	2	0	1	50	3200	10	10	1
24960	2019-02-20 14:29	40	4	3	36	3	0	2	48	2240	9	10	2	Multiple pregnancy
24959	2019-02-20 14:37	32	1	1	32	5	0	1	45	1770	9	10	2	Hypertension
24958	2019-02-20 14:38	29	1	1	41	1	0	1	51	3550	9	10	2	CDMR
24957	2019-02-20 15:14	36	2	2	38	0	0	1	50	3280	10	10	1
24954	2019-02-20 16:11	35	4	2	39	5	0	1	52	4105	9	10	1
24952	2019-02-20 17:18	26	1	1	38	4	0	1	50	3450	10	10	1
24949	2019-02-20 19:01	26	2	1	40	1	0	1	53	4400	10	10	2	Prenatal fever
24937	2019-02-21 03:59	28	1	1	39	5	0	2	50	3140	10	10	1
24935	2019-02-21 05:29	26	1	1	40	2	0	1	50	3020	10	10	1
24930	2019-02-21 07:42	28	2	1	40	0	0	2	50	3250	10	10	2	Fetal distress
24924	2019-02-21 08:34	28	1	1	37	6	0	2	50	2950	10	10	2	Hypertension
24922	2019-02-21 08:47	24	1	1	40	2	0	1	51	3750	10	10	2	Placental abruption
24919	2019-02-21 09:16	25	2	1	38	6	0	1	50	3300	10	10	1
24917	2019-02-21 09:25	30	1	1	39	6	1	1	51	3890	10	10	2	Giant fetus
24907	2019-02-21 10:37	29	2	1	38	3	1	2	45	2000	10	10	2	Abnormal fetal position
24900	2019-02-21 12:19	30	1	1	39	2	0	2	50	3160	10	10	1
24895	2019-02-21 14:35	31	4	2	37	6	0	1	50	3100	10	10	2	Scar uterus
24884	2019-02-21 15:56	26	2	1	38	5	0	1	50	2900	10	10	2	Giant fetus
24877	2019-02-21 16:44	32	2	2	40	3	0	2	49	2630	10	10	1
24872	2019-02-21 18:23	20	1	1	40	1	0	2	50	3150	10	10	2	Fetal distress
24873	2019-02-21 18:23	30	1	1	37	3	0	1	50	3000	10	10	1
24869	2019-02-21 18:46	25	2	1	37	4	0	1	49	2920	10	10	2	Abnormal fetal position
24861	2019-02-21 21:35	40	2	2	37	5	0	1	48	2300	9	10	2	Abnormal fetal position
24857	2019-02-21 22:55	26	2	1	39	3	0	1	50	3320	9	10	1
24853	2019-02-22 01:58	33	1	1	41	2	0	1	51	3700	10	10	2	Labor abnormalities
24828	2019-02-22 09:37	29	2	1	40	6	0	2	51	3890	10	10	1
24812	2019-02-22 11:18	35	6	2	38	1	0	2	50	3180	10	10	2	Hypertension
24797	2019-02-22 14:35	26	1	1	40	2	0	1	50	3040	9	10	2	ICP
24793	2019-02-22 15:01	29	3	2	38	0	0	1	51	3520	9	10	2	Scar uterus
24790	2019-02-22 15:36	29	3	2	37	2	1	1	50	3150	10	10	2	Scar uterus
24783	2019-02-22 17:24	27	1	1	39	2	0	1	51	3600	10	10	2	Abnormal fetal position
24781	2019-02-22 17:25	31	2	1	39	6	0	1	51	3300	10	10	1
24780	2019-02-22 17:27	28	1	1	38	6	0	1	50	3330	10	10	1
24775	2019-02-22 19:08	31	4	1	38	2	0	1	50	3370	10	10	1
24773	2019-02-22 19:26	31	3	2	37	6	0	1	50	3250	10	10	1
24772	2019-02-22 19:51	27	3	1	32	3	0	1	46	2000	9	10	2	Placenta previa
24769	2019-02-22 21:54	29	2	1	39	4	0	2	51	3800	10	10	2	Fetal distress
24768	2019-02-22 23:08	32	4	2	39	1	0	2	51	3700	10	10	2	Scar uterus
24762	2019-02-23 01:21	30	1	1	40	6	0	2	48	2870	10	10	1
24760	2019-02-23 02:02	36	3	2	38	4	0	1	50	3430	10	10	1
24759	2019-02-23 02:37	28	1	1	38	5	0	1	50	3200	10	10	1
24753	2019-02-23 05:21	37	5	2	38	5	0	1	50	3435	10	10	1
24751	2019-02-23 06:07	30	1	1	38	6	0	1	50	3070	10	10	1
24749	2019-02-23 06:56	33	4	2	40	6	0	2	50	3250	10	10	1
24744	2019-02-23 08:36	31	2	2	37	5	0	1	49	2910	10	10	1
24740	2019-02-23 09:55	29	1	1	39	1	0	2	49	2650	10	10	1
24731	2019-02-23 13:49	25	1	1	39	0	0	1	47	2275	10	10	1
24730	2019-02-23 14:13	32	3	1	41	0	0	2	51	3550	10	10	2	CDMR
24726	2019-02-23 15:00	35	2	2	38	6	0	2	51	3700	10	10	2	Scar uterus
24724	2019-02-23 15:21	27	2	2	38	6	0	2	50	3160	10	10	1
24720	2019-02-23 16:15	34	3	1	39	3	0	2	50	3400	10	10	1
24717	2019-02-23 17:11	37	3	2	38	0	0	2	49	2450	10	10	1
24715	2019-02-23 17:36	26	1	1	39	6	0	2	50	3100	10	10	1
24711	2019-02-23 18:43	30	1	1	36	5	1	2	49	2500	9	10	2	Others
24709	2019-02-23 19:08	25	1	1	39	5	0	2	51	3660	10	10	1
24703	2019-02-23 22:08	26	1	1	38	4	0	1	50	3050	10	10	2	Hypertension
24702	2019-02-23 22:23	30	2	1	39	5	0	2	50	3375	10	10	1
24701	2019-02-23 22:25	33	2	2	38	3	1	2	50	3350	10	10	2	Scar uterus
24684	2019-02-24 07:58	33	3	1	38	1	0	2	48	2800	10	10	2	Abnormal fetal position
24680	2019-02-24 09:52	27	1	1	39	1	0	1	50	3385	10	10	1
24672	2019-02-24 12:33	30	1	1	39	3	0	2	50	3250	10	10	2	Labor abnormalities
24666	2019-02-24 15:08	35	3	2	39	2	0	1	50	3060	10	10	1
24665	2019-02-24 16:38	30	1	1	38	5	0	2	50	3220	10	10	1
24664	2019-02-24 16:50	28	1	1	40	0	1	1	50	3000	10	10	2	Oligohydramnios
24662	2019-02-24 17:24	32	2	1	39	6	0	2	50	3305	10	10	1
24660	2019-02-24 17:58	29	1	1	40	3	0	1	50	3480	10	10	1
24659	2019-02-24 18:23	30	1	1	38	4	0	1	50	3300	10	10	2	Hypertension
24656	2019-02-24 19:17	30	2	1	39	4	0	2	50	3490	10	10	1
24652	2019-02-24 21:05	29	3	2	37	4	0	2	48	2320	10	10	1
24649	2019-02-24 21:11	33	6	2	39	6	0	2	50	3040	10	10	1
24644	2019-02-24 23:02	31	2	2	38	1	0	1	50	3045	10	10	1
24643	2019-02-24 23:14	32	2	2	38	4	0	1	50	3190	10	10	1
24635	2019-02-25 04:06	28	1	1	40	0	0	1	50	3275	10	10	1
24628	2019-02-25 07:57	28	1	1	38	1	1	2	49	2750	10	10	2	Abnormal fetal position
24623	2019-02-25 08:57	30	1	1	39	3	0	2	50	3100	10	10	2	Fetal distress
24619	2019-02-25 09:48	29	1	1	40	2	0	1	53	4220	10	10	1
24609	2019-02-25 11:02	38	3	1	39	2	0	2	49	2900	8	9	2	Abnormal fetal position
24578	2019-02-25 18:38	28	1	1	40	6	0	2	50	3335	9	10	1
24574	2019-02-25 20:28	31	2	2	37	5	0	1	50	3250	9	10	1
24570	2019-02-25 21:45	30	1	1	39	6	0	1	50	3140	10	10	1
24569	2019-02-25 22:41	24	1	1	39	0	0	2	49	2900	10	10	1
24566	2019-02-26 00:32	30	2	2	38	5	0	1	50	3400	10	10	2	Scar uterus
24564	2019-02-26 01:11	27	1	1	40	0	0	1	50	3745	10	10	1
24558	2019-02-26 03:27	32	4	3	34	0	0	1	45	2100	9	10	2	Multiple pregnancy
24551	2019-02-26 06:34	33	1	1	39	3	0	1	50	3610	10	10	2	Fetal distress
24544	2019-02-26 08:26	34	4	2	39	2	0	2	50	3090	10	10	1
24536	2019-02-26 09:22	29	1	1	38	3	0	2	47	2800	9	10	2	Abnormal fetal position
24528	2019-02-26 10:37	25	4	1	37	6	0	2	51	3610	10	10	1
24526	2019-02-26 10:48	33	4	1	36	5	0	1	48	2420	10	10	2	Multiple pregnancy
24524	2019-02-26 10:54	25	1	1	40	6	0	1	52	4100	10	10	2	Giant fetus
24518	2019-02-26 11:56	27	1	1	38	1	0	1	50	3100	10	10	2	Placenta previa
24511	2019-02-26 12:25	28	3	1	38	3	0	2	50	3215	10	10	1
24510	2019-02-26 12:27	35	2	2	38	5	0	2	50	3225	10	10	1
24505	2019-02-26 13:07	26	1	1	40	6	0	2	52	4060	10	10	2	Giant fetus
24495	2019-02-26 14:54	32	2	1	39	4	0	2	50	3100	10	10	2	Others
24490	2019-02-26 15:51	37	2	2	38	5	0	1	50	3425	10	10	2	Scar uterus
24479	2019-02-26 18:43	25	1	1	38	4	1	2	52	4000	10	10	2	Prenatal fever
24470	2019-02-26 23:38	29	1	1	39	4	0	1	50	3550	10	10	1
24467	2019-02-27 01:27	39	1	1	39	2	0	2	49	2780	10	10	1
24465	2019-02-27 01:49	28	1	1	31	1	0	1	43	1630	9	10	1
24464	2019-02-27 02:17	28	2	1	38	6	0	2	49	2890	10	10	1
24452	2019-02-27 06:13	28	2	1	39	2	0	1	51	3550	10	10	1
24450	2019-02-27 07:00	29	1	1	39	4	0	2	50	3135	10	10	1
24448	2019-02-27 07:30	25	1	1	40	4	0	1	51	3700	10	10	1
24446	2019-02-27 08:14	27	2	1	37	2	0	2	48	2775	10	10	1
24447	2019-02-27 08:14	28	1	1	39	4	0	2	50	3280	10	10	1
24436	2019-02-27 09:55	29	1	1	39	2	0	1	51	3900	10	10	2	CDMR
24425	2019-02-27 12:13	35	5	2	38	0	0	1	49	2900	10	10	2	Scar uterus
24422	2019-02-27 12:48	31	1	1	39	5	1	2	49	2960	10	10	2	Induction of labor failure
24419	2019-02-27 13:29	27	1	1	39	5	0	1	50	3200	10	10	1
24418	2019-02-27 13:38	26	1	1	38	4	0	1	50	3170	10	10	1
24417	2019-02-27 13:45	42	2	2	36	5	0	2	49	2850	9	10	2	Abnormal fetal position
24414	2019-02-27 14:34	31	1	1	32	6	1	2	30	1800	9	10	2	Multiple pregnancy
24407	2019-02-27 15:24	30	1	1	38	5	1	1	51	3600	10	10	2	Induction of labor failure
24405	2019-02-27 15:49	39	2	2	39	4	0	2	50	3200	10	10	1
24399	2019-02-27 17:40	31	3	2	38	3	0	2	50	3360	10	10	1
24398	2019-02-27 18:02	29	2	2	38	1	0	1	49	2820	10	10	1
24395	2019-02-27 19:21	30	1	1	39	1	0	2	50	2970	10	10	1
24390	2019-02-27 20:37	24	1	1	40	0	0	1	51	3770	10	10	1
24383	2019-02-28 01:59	33	2	1	40	6	0	1	50	3720	10	9	1
24382	2019-02-28 02:40	28	1	1	39	4	0	2	50	3460	10	10	1
24381	2019-02-28 03:03	34	2	2	39	2	0	1	50	2985	10	10	1
24379	2019-02-28 03:06	27	1	1	39	3	0	2	49	2770	9	10	1
24374	2019-02-28 05:15	31	1	1	40	0	0	2	52	4024	10	10	1
24373	2019-02-28 05:17	31	3	2	37	6	0	1	50	3000	10	10	2	Scar uterus
24372	2019-02-28 05:28	32	2	2	38	2	0	2	49	2840	10	10	1
24371	2019-02-28 06:34	25	1	1	39	2	1	2	49	2800	10	10	2	Fetal distress
24369	2019-02-28 07:42	31	5	2	34	0	0	1	46	2700	9	9	2	Scar uterus
24364	2019-02-28 08:36	34	2	2	37	4	0	2	51	3900	10	10	2	Scar uterus
24363	2019-02-28 08:37	37	2	2	38	6	0	2	48	2750	10	10	2	Scar uterus
24358	2019-02-28 09:34	31	4	2	38	5	1	2	49	2800	9	10	2	Scar uterus
24355	2019-02-28 09:40	25	2	2	38	6	0	2	48	2700	10	10	2	Scar uterus
24350	2019-02-28 10:28	31	2	1	38	5	0	1	51	3925	10	10	1
24348	2019-02-28 10:34	32	2	2	39	2	0	1	51	3700	10	10	2	Scar uterus
24333	2019-02-28 12:41	23	1	1	38	5	0	2	49	2800	10	10	2	Giant fetus
24331	2019-02-28 12:59	31	6	2	39	5	0	2	52	4180	10	10	1
24329	2019-02-28 13:06	33	2	2	38	5	0	2	49	2950	10	10	1
24328	2019-02-28 14:26	26	1	1	39	0	0	2	51	4150	10	10	2	Fetal distress
24324	2019-02-28 15:03	29	1	1	38	6	0	2	50	3170	9	10	2	Oligohydramnios
24322	2019-02-28 15:40	26	1	1	39	1	0	2	53	4450	10	10	2	Labor abnormalities
24321	2019-02-28 15:56	34	2	1	39	5	1	1	50	3265	10	10	2	Fetal distress
24320	2019-02-28 15:58	25	1	1	39	4	1	2	48	2670	10	10	2	Induction of labor failure
24315	2019-02-28 18:25	24	1	1	38	6	0	2	51	3750	10	10	2	Hypertension
24313	2019-02-28 19:02	31	2	1	40	3	0	2	50	3235	10	10	1
24312	2019-02-28 19:12	26	2	1	38	2	0	2	50	3280	10	10	1
24306	2019-02-28 21:46	28	1	1	40	2	0	1	51	3600	10	10	1
24305	2019-02-28 22:15	23	1	1	39	2	0	2	50	3000	10	10	1
24303	2019-02-28 23:48	28	1	1	39	6	0	2	50	3050	10	10	1
24295	2019-03-01 04:01	33	2	1	38	6	0	1	49	2855	10	10	1
24294	2019-03-01 04:56	28	2	2	38	6	0	2	50	3310	10	10	1
24290	2019-03-01 07:06	34	4	3	39	4	0	2	51	3660	10	10	1
24286	2019-03-01 08:38	25	3	1	33	1	0	1	40	1615	9	10	1
24275	2019-03-01 09:23	31	4	2	39	1	0	1	50	2980	10	10	2	Scar uterus
24271	2019-03-01 09:50	33	3	2	39	2	0	2	51	3900	10	10	2	Scar uterus
24256	2019-03-01 11:53	29	1	1	39	0	0	1	50	3300	10	10	2	Abnormal fetal position
24249	2019-03-01 12:43	28	2	2	38	0	0	1	50	3320	10	10	1
24248	2019-03-01 13:24	33	2	2	38	6	0	2	51	3670	9	10	2	Scar uterus
24246	2019-03-01 13:29	27	1	1	40	1	0	2	50	3000	10	10	2	Fetal distress
24244	2019-03-01 13:35	34	1	1	40	6	0	2	50	3100	10	10	2	Fetal distress
24240	2019-03-01 14:14	31	1	1	38	6	0	1	51	3860	10	10	2	Giant fetus
24231	2019-03-01 15:10	30	2	1	39	1	0	1	50	3240	10	10	1
24223	2019-03-01 15:54	27	1	1	34	0	0	2	43	1985	9	10	1
24222	2019-03-01 15:59	28	1	1	38	0	0	2	47	2400	10	10	2	Oligohydramnios
24218	2019-03-01 16:50	36	2	2	39	3	0	1	50	3355	10	10	1
24213	2019-03-01 17:20	25	1	1	39	5	0	1	50	3140	10	10	1
24212	2019-03-01 17:30	30	2	1	38	3	0	1	50	3250	10	10	2	Abnormal fetal position
24211	2019-03-01 17:57	38	5	2	38	6	0	2	50	3285	10	10	1
24203	2019-03-01 19:57	33	2	2	40	2	0	2	51	3700	10	10	1
24200	2019-03-01 20:24	28	2	1	38	3	0	1	52	4040	10	10	1
24195	2019-03-01 21:35	29	2	2	36	4	0	1	48	2400	10	10	2	Scar uterus
24191	2019-03-01 23:49	29	1	1	41	2	0	2	51	3650	10	10	2	Prenatal fever
24190	2019-03-02 01:10	29	1	1	39	2	0	1	49	2785	10	10	1
24186	2019-03-02 03:19	29	2	1	39	4	0	2	50	3440	9	10	1
24181	2019-03-02 04:59	32	3	2	39	2	0	1	50	3445	10	10	1
24180	2019-03-02 05:53	34	1	1	39	2	0	2	50	3200	8	10	2	Fetal distress
24178	2019-03-02 06:04	28	1	1	40	1	0	2	47	2565	10	10	1
24165	2019-03-02 10:27	32	2	2	39	1	0	1	51	3400	10	10	1
24164	2019-03-02 11:25	37	3	2	39	0	0	1	51	3700	10	10	2	Fetal distress
24161	2019-03-02 12:23	29	1	1	40	0	1	1	50	2800	10	10	2	Fetal distress
24160	2019-03-02 13:05	28	1	1	38	5	0	2	50	3200	6	8	2	Giant fetus
24158	2019-03-02 13:23	32	3	2	37	1	0	1	49	2825	10	10	1
24148	2019-03-02 15:45	23	1	1	40	5	1	2	50	3480	10	10	1
24147	2019-03-02 16:55	29	4	1	39	1	0	1	50	3190	10	10	1
24145	2019-03-02 17:22	29	4	2	40	0	0	1	51	3905	10	10	1
24141	2019-03-02 20:43	31	2	2	39	1	0	2	50	3450	10	10	2	Scar uterus
24140	2019-03-02 21:39	28	1	1	41	0	0	1	51	3585	10	10	1
24138	2019-03-02 22:47	29	3	2	37	4	0	1	50	3090	10	10	1
24137	2019-03-03 01:58	28	1	1	39	5	0	1	50	3030	10	10	1
24136	2019-03-03 02:59	31	2	2	38	5	0	2	50	3050	10	10	2	Scar uterus
24134	2019-03-03 03:45	32	3	2	39	3	0	1	51	3550	10	10	2	Scar uterus
24133	2019-03-03 03:57	30	3	2	39	5	0	1	52	4000	10	10	1
24130	2019-03-03 05:20	25	1	1	39	5	0	1	50	3210	10	10	1
24117	2019-03-03 10:28	31	1	1	40	0	0	2	49	2765	10	10	1
24108	2019-03-03 12:25	32	1	1	40	2	0	2	50	3000	10	10	2	Fetal distress
24104	2019-03-03 13:20	34	3	2	37	4	0	1	50	3115	10	10	1
24100	2019-03-03 15:55	29	1	1	40	4	0	2	50	3200	10	10	1
24093	2019-03-03 17:58	26	1	1	39	3	0	1	51	3785	10	10	2	Fetal distress
24085	2019-03-03 20:42	31	2	1	38	5	0	1	50	3250	10	10	1
24084	2019-03-03 22:03	29	1	1	39	6	0	1	50	3295	10	10	1
24083	2019-03-03 23:10	27	1	1	39	3	0	1	50	3260	10	10	1
24082	2019-03-03 23:53	29	1	1	39	3	1	1	51	3850	10	10	2	Labor abnormalities
24080	2019-03-04 00:59	32	2	2	38	0	0	1	50	3205	10	10	1
24078	2019-03-04 02:03	27	1	1	37	3	0	1	51	3765	10	10	1
24077	2019-03-04 02:14	30	1	1	38	2	0	2	50	3465	10	10	1
24071	2019-03-04 04:35	27	1	1	38	5	0	1	49	2865	10	10	1
24069	2019-03-04 06:30	37	2	2	35	6	0	1	49	2550	9	10	2	Scar uterus
24065	2019-03-04 08:07	29	2	1	40	1	0	2	51	3655	10	10	1
24052	2019-03-04 10:40	35	4	2	39	3	0	1	51	3900	10	10	2	Scar uterus
24047	2019-03-04 11:07	35	4	2	39	6	0	1	50	3400	10	10	2	Scar uterus
24042	2019-03-04 11:30	21	1	1	40	0	1	1	47	2400	10	10	1
24034	2019-03-04 14:30	35	3	3	38	0	0	2	51	3575	10	10	1
24033	2019-03-04 14:38	29	1	1	37	0	0	2	48	2290	10	10	1
24032	2019-03-04 14:41	30	1	1	38	0	1	2	48	2300	10	10	2	Hypertension
24031	2019-03-04 14:41	30	1	1	39	3	1	1	51	3700	10	10	2	CDMR
24030	2019-03-04 14:50	26	3	2	37	3	0	1	50	3000	10	10	1
24023	2019-03-04 16:02	32	2	1	41	0	0	1	50	3000	10	10	2	CDMR
24017	2019-03-04 18:52	30	1	1	39	1	0	1	50	2870	10	10	1
24014	2019-03-04 20:01	34	3	2	40	0	0	1	51	3795	10	10	1
24005	2019-03-04 22:05	29	1	1	40	2	0	1	50	3485	10	10	1
24004	2019-03-04 22:55	28	2	1	40	2	0	1	51	3950	10	10	2	Fetal distress
24001	2019-03-05 00:23	29	1	1	39	5	0	1	51	3670	10	10	1
23998	2019-03-05 02:20	32	2	2	39	5	0	2	50	3420	10	10	1
23997	2019-03-05 02:28	29	2	1	38	5	0	1	50	3425	10	10	1
23994	2019-03-05 03:39	29	2	1	40	0	0	1	52	4000	9	10	2	Fetal distress
23992	2019-03-05 06:34	26	1	1	40	1	0	1	51	3500	10	10	2	Fetal distress
23982	2019-03-05 09:30	25	1	1	38	0	0	1	49	2945	0	0	1
23977	2019-03-05 09:51	28	3	2	39	3	0	1	50	3300	10	10	2	Scar uterus
23976	2019-03-05 09:53	36	2	1	38	4	0	1	50	3100	10	10	2	Scar uterus
23974	2019-03-05 10:26	28	1	1	38	4	0	2	48	2250	10	10	2	Abnormal fetal position
23967	2019-03-05 10:55	35	3	2	37	4	0	1	49	2855	10	10	1
23966	2019-03-05 10:56	28	1	1	39	4	0	2	51	3735	10	10	1
23958	2019-03-05 11:46	28	1	1	41	0	0	2	52	4300	10	10	2	Giant fetus
23953	2019-03-05 12:25	28	4	1	40	3	0	1	51	3900	10	10	1
23952	2019-03-05 12:53	31	1	1	40	6	1	2	51	3600	10	10	2	Fetal distress
23945	2019-03-05 14:38	29	2	2	39	3	0	1	51	3900	10	10	2	Scar uterus
23943	2019-03-05 15:03	29	2	2	38	2	0	1	50	2750	10	10	2	Scar uterus
23941	2019-03-05 15:16	30	3	1	40	3	0	1	51	3450	10	10	2	Fetal distress
23939	2019-03-05 15:20	30	2	1	41	1	1	2	50	3040	10	10	1
23925	2019-03-05 18:01	32	1	1	36	5	0	1	52	4325	10	10	1
23922	2019-03-05 18:51	27	2	1	39	0	0	1	48	2465	10	10	1
23921	2019-03-05 19:29	27	1	1	39	5	0	1	49	2840	10	10	1
23920	2019-03-05 19:39	25	1	1	35	5	0	2	42	1760	9	10	2	Oligohydramnios
23919	2019-03-05 20:33	30	2	1	41	1	1	2	51	4050	10	10	2	Giant fetus
23913	2019-03-05 23:00	32	4	1	39	2	0	1	50	3230	10	10	1
23907	2019-03-06 02:51	26	1	1	39	1	0	2	51	3600	10	10	2	Fetal distress
23900	2019-03-06 07:55	30	1	1	39	4	0	1	50	3350	9	10	1
23899	2019-03-06 07:56	32	3	2	38	5	0	1	49	2900	10	10	1
23898	2019-03-06 08:01	30	5	2	39	0	0	2	51	4110	10	10	1
23896	2019-03-06 08:10	28	1	1	39	0	0	2	50	3090	10	10	1
23892	2019-03-06 09:05	28	2	1	36	0	0	2	51	3500	10	10	2	Placenta previa
23888	2019-03-06 09:32	31	1	1	41	2	0	2	49	2890	10	10	1
23887	2019-03-06 09:36	28	2	1	39	2	0	2	51	3720	9	10	1
23885	2019-03-06 09:56	27	3	2	38	6	0	1	52	4065	10	10	2	Scar uterus
23882	2019-03-06 10:16	33	4	3	36	1	0	1	49	2950	9	10	2	Scar uterus
23879	2019-03-06 10:58	31	7	1	29	5	0	1	38	1365	9	10	2	Abnormal fetal position
23878	2019-03-06 11:03	33	1	1	37	3	0	1	49	2770	10	10	2	Hypertension
23876	2019-03-06 11:13	38	7	2	38	2	0	1	50	3140	10	10	2	Scar uterus
23869	2019-03-06 12:41	29	1	1	39	0	1	1	50	3200	10	10	2	Oligohydramnios
23863	2019-03-06 13:55	40	6	3	41	1	0	2	49	2935	10	10	1
23853	2019-03-06 15:32	27	2	1	37	6	0	2	42	2130	9	10	2	Oligohydramnios
23850	2019-03-06 16:47	41	4	3	39	3	0	1	52	4070	10	10	1
23849	2019-03-06 17:26	29	1	1	37	1	0	2	49	2605	10	10	1
23839	2019-03-06 22:18	29	1	1	39	2	0	1	51	3515	10	10	1
23833	2019-03-07 01:20	31	2	2	38	2	0	2	50	3420	10	10	1
23826	2019-03-07 04:43	27	1	1	40	2	0	2	50	3350	10	10	2	Fetal distress
23818	2019-03-07 07:09	33	4	2	38	5	0	2	50	2540	10	10	2	Others
23817	2019-03-07 07:43	32	4	2	40	3	0	2	51	3640	10	10	1
23815	2019-03-07 08:38	27	1	1	39	6	0	1	50	3100	10	10	2	Others
23811	2019-03-07 08:44	30	2	2	38	3	0	2	49	2970	10	10	2	Scar uterus
23808	2019-03-07 08:50	28	1	1	40	4	0	1	50	3475	10	10	1
23804	2019-03-07 09:33	27	1	1	40	3	0	1	50	3000	9	10	1
23802	2019-03-07 09:36	26	3	2	38	5	0	1	51	3520	10	10	1
23796	2019-03-07 10:01	27	1	1	37	2	0	1	51	3500	10	10	2	Hypertension
23786	2019-03-07 11:25	27	4	3	38	4	0	2	49	2915	10	10	2	Scar uterus
23777	2019-03-07 13:37	23	1	1	39	2	0	1	50	2970	10	10	1
23774	2019-03-07 14:45	31	1	1	39	0	0	2	48	2800	10	10	2	CDMR
23770	2019-03-07 15:46	28	1	1	38	4	0	1	51	3570	10	10	1
23768	2019-03-07 16:46	25	1	1	40	5	1	2	51	3845	10	10	1
23765	2019-03-07 17:17	33	2	2	41	0	0	2	52	4160	10	10	1
23763	2019-03-07 17:53	25	2	2	39	6	0	1	51	3830	10	10	1
23762	2019-03-07 18:06	29	1	1	40	0	0	1	51	3730	10	10	1
23757	2019-03-07 19:36	32	5	2	38	4	0	2	49	2900	10	10	2	Hypertension
23748	2019-03-08 00:04	24	1	1	40	0	0	1	51	3700	10	10	1
23747	2019-03-08 00:38	27	1	1	39	0	0	1	50	3000	8	10	2	Hypertension
23745	2019-03-08 01:06	27	3	2	39	5	0	1	50	3265	10	10	1
23740	2019-03-08 02:56	28	1	1	38	5	0	1	50	3445	10	10	1
23739	2019-03-08 03:26	24	2	1	40	0	0	2	50	3355	10	10	1
23738	2019-03-08 03:58	26	1	1	40	0	0	2	51	3625	10	10	1
23737	2019-03-08 05:49	33	2	2	38	6	1	2	50	3210	9	10	2	Scar uterus
23724	2019-03-08 09:25	28	1	1	37	1	0	1	43	2230	10	10	2	Multiple pregnancy
23710	2019-03-08 10:55	31	2	1	38	4	0	2	51	3780	10	10	1
23709	2019-03-08 11:03	37	6	3	37	0	0	1	50	2965	10	10	2	Placenta previa
23703	2019-03-08 11:46	31	1	1	39	5	0	1	51	3500	10	10	2	Fetal distress
23698	2019-03-08 12:25	37	1	1	40	1	0	2	51	3710	10	10	2	CDMR
23694	2019-03-08 12:49	31	2	1	41	0	0	1	50	3400	10	10	2	CDMR
23693	2019-03-08 13:01	31	3	2	38	6	0	2	50	3300	10	10	2	Scar uterus
23689	2019-03-08 13:35	32	2	2	39	2	0	2	49	2800	10	10	2	Scar uterus
23687	2019-03-08 14:04	25	3	2	38	0	1	1	51	3800	10	10	2	Scar uterus
23683	2019-03-08 14:17	37	3	2	38	5	0	1	52	4100	10	10	2	Placenta previa
23676	2019-03-08 15:18	30	4	2	39	0	0	1	51	3500	10	10	2	Scar uterus
23671	2019-03-08 15:25	32	2	1	41	0	0	1	51	4360	10	10	1
23660	2019-03-08 18:10	30	2	1	40	6	0	2	50	3150	10	10	1
23661	2019-03-08 18:10	28	2	1	39	6	0	2	50	3200	10	10	1
23656	2019-03-08 19:42	28	1	1	41	1	0	2	50	3000	10	10	1
23651	2019-03-08 22:04	29	2	2	40	6	0	1	52	4320	10	10	1
23649	2019-03-08 23:32	28	2	2	39	3	0	1	51	3715	10	10	1
23645	2019-03-09 00:59	25	2	1	39	1	0	1	50	3400	10	10	1
23644	2019-03-09 02:08	33	2	2	39	0	0	2	51	3310	10	10	1
23642	2019-03-09 03:14	27	1	1	40	1	0	2	50	3270	10	10	1
23638	2019-03-09 05:19	35	2	2	38	4	0	1	51	3500	10	10	2	Scar uterus
23631	2019-03-09 09:08	29	1	1	38	3	0	1	49	2845	10	10	1
23629	2019-03-09 10:30	26	1	1	35	1	0	2	47	2235	9	10	2	FGR
23628	2019-03-09 10:38	28	1	1	40	1	0	2	50	3395	10	10	1
23625	2019-03-09 11:30	25	2	2	40	0	0	1	51	3550	10	10	2	Scar uterus
23622	2019-03-09 12:51	28	2	2	39	0	0	2	50	3485	10	10	1
23615	2019-03-09 15:11	29	1	1	39	6	1	1	50	3245	10	10	2	Oligohydramnios
23606	2019-03-09 17:51	26	1	1	38	6	0	1	50	3230	10	10	1
23602	2019-03-09 18:51	31	1	1	40	2	0	2	50	3185	10	10	1
23599	2019-03-09 19:55	27	2	2	39	0	0	1	52	4005	10	10	1
23594	2019-03-09 21:34	35	3	2	41	2	0	1	51	3500	9	10	2	Giant fetus
23587	2019-03-10 01:02	29	1	1	41	2	0	2	50	3115	10	10	1
23579	2019-03-10 05:25	34	2	2	38	3	0	1	51	3800	10	10	2	Hypertension
23577	2019-03-10 05:41	27	2	1	39	0	0	1	50	3250	10	10	1
23575	2019-03-10 06:05	31	3	2	40	2	0	2	50	3270	10	10	1
23565	2019-03-10 12:16	28	2	1	39	6	0	2	50	3285	8	10	1
23564	2019-03-10 12:50	25	2	1	40	5	0	2	51	3500	10	10	2	Fetal distress
23561	2019-03-10 13:43	28	2	1	37	3	0	1	51	3560	10	10	2	Hypertension
23544	2019-03-10 17:53	37	2	2	37	6	0	1	50	3200	10	10	2	Scar uterus
23543	2019-03-10 17:58	28	1	1	39	6	0	2	49	2555	10	10	1
23541	2019-03-10 18:16	24	1	1	40	2	0	2	49	2785	10	10	1
23538	2019-03-10 19:42	28	1	1	40	4	0	1	50	3210	10	10	1
23535	2019-03-10 20:44	39	6	2	32	1	0	2	40	1700	9	10	2	Scar uterus
23534	2019-03-10 20:52	27	1	1	38	1	0	1	50	3230	10	10	1
23528	2019-03-10 22:10	28	1	1	40	5	0	1	50	3435	10	10	1
23519	2019-03-11 02:24	30	2	1	39	1	0	1	50	3250	10	10	2	Labor abnormalities
23515	2019-03-11 03:14	28	1	1	39	6	0	2	51	3580	10	10	1
23507	2019-03-11 06:30	28	3	5	33	5	0	1	40	2200	8	10	2	Scar uterus
23505	2019-03-11 06:40	27	1	1	39	3	0	2	50	3315	10	10	1
23504	2019-03-11 06:44	29	1	1	38	5	0	2	50	3340	10	10	1
23503	2019-03-11 08:00	28	1	1	40	4	0	2	50	3300	10	10	1
23499	2019-03-11 08:47	28	1	1	38	4	0	1	51	3650	10	10	1
23485	2019-03-11 10:31	31	1	1	40	1	0	1	51	3850	10	10	2	Giant fetus
23478	2019-03-11 10:56	24	1	1	40	1	1	1	52	4135	10	10	2	Giant fetus
23477	2019-03-11 11:12	26	2	1	39	1	0	2	50	3200	10	10	2	Abnormal fetal position
23474	2019-03-11 11:27	28	1	1	38	0	0	2	50	3320	10	10	1
23470	2019-03-11 12:21	28	1	1	39	5	1	1	52	4100	10	10	2	Giant fetus
23465	2019-03-11 13:39	28	1	1	41	1	0	2	50	3400	10	10	2	Fetal distress
23463	2019-03-11 13:54	26	1	1	40	5	1	1	50	3370	10	10	1
23458	2019-03-11 14:41	33	5	2	37	5	0	1	50	3300	10	10	2	Scar uterus
23456	2019-03-11 14:45	32	1	1	38	3	0	2	50	3000	10	10	2	CDMR
23455	2019-03-11 14:50	28	2	2	40	2	0	1	50	3480	10	10	1
23449	2019-03-11 15:37	24	1	1	38	4	1	1	50	3175	10	10	2	Abnormal fetal position
23447	2019-03-11 15:45	32	2	2	38	4	0	1	50	3485	10	10	2	Scar uterus
23446	2019-03-11 15:54	36	4	2	38	6	0	2	51	3650	10	10	2	Scar uterus
23442	2019-03-11 16:37	30	3	3	39	0	0	2	50	3310	10	10	2	Scar uterus
23435	2019-03-11 17:41	31	3	1	36	6	0	1	50	2780	10	10	2	Multiple pregnancy
23431	2019-03-11 18:08	28	1	1	39	2	0	2	50	3450	10	10	1
23428	2019-03-11 19:22	29	2	1	38	0	0	2	50	3050	10	10	2	Prenatal fever
23425	2019-03-11 20:33	28	1	1	36	0	0	2	48	2435	10	10	1
23423	2019-03-11 20:57	28	1	1	40	0	0	2	51	3800	9	10	1
23410	2019-03-12 02:44	28	2	1	40	3	0	2	50	3350	9	10	1
23407	2019-03-12 03:55	27	1	1	35	3	0	1	45	2270	9	10	1
23405	2019-03-12 04:15	30	3	2	40	6	0	1	50	3395	10	10	1
23392	2019-03-12 09:28	35	2	2	38	5	0	2	51	3650	10	10	2	Scar uterus
23386	2019-03-12 10:10	28	1	1	40	5	1	1	51	3550	10	10	2	Fetal distress
23381	2019-03-12 10:43	31	3	1	38	6	0	2	51	3760	10	10	2	CDMR
23376	2019-03-12 11:28	27	1	1	38	6	0	2	49	2650	9	10	2	Giant fetus
23375	2019-03-12 11:29	38	3	3	38	1	0	2	50	3180	10	10	2	Scar uterus
23372	2019-03-12 11:43	25	1	1	38	6	0	2	50	3330	10	10	2	Abnormal fetal position
23367	2019-03-12 12:21	27	1	1	38	6	0	1	49	2630	10	10	1
23352	2019-03-12 14:48	32	1	1	37	6	0	1	48	2685	10	10	2	Multiple pregnancy
23346	2019-03-12 15:43	26	2	1	35	2	0	1	48	2550	9	10	2	Multiple pregnancy
23333	2019-03-12 18:47	27	1	1	40	0	0	2	50	3100	10	10	1
23330	2019-03-12 20:26	26	2	1	39	4	0	1	50	3370	10	10	1
23313	2019-03-13 08:34	31	1	1	39	6	0	1	51	3650	10	10	2	Diabetes
23312	2019-03-13 08:37	28	1	1	39	1	1	1	49	2870	10	10	2	Prenatal fever
23310	2019-03-13 08:45	33	2	2	38	4	0	1	50	3000	10	10	2	Scar uterus
23308	2019-03-13 09:08	29	2	2	39	3	1	1	50	3290	10	10	2	Scar uterus
23307	2019-03-13 09:20	30	1	1	41	1	1	2	50	3120	10	10	1
23303	2019-03-13 09:31	33	3	2	38	5	0	1	50	3200	10	10	2	Scar uterus
23300	2019-03-13 10:15	32	4	2	38	3	0	1	50	3265	10	10	1
23291	2019-03-13 11:11	28	5	2	38	1	0	1	51	3600	10	10	2	Scar uterus
23287	2019-03-13 11:45	30	1	1	39	5	0	2	50	3000	10	10	2	CDMR
23283	2019-03-13 13:53	28	2	1	39	5	0	2	50	3400	10	10	1
23279	2019-03-13 14:25	30	3	2	38	1	1	1	50	3170	10	10	2	Scar uterus
23276	2019-03-13 14:38	31	3	2	40	2	0	2	50	3240	9	10	1
23277	2019-03-13 14:38	28	1	1	39	3	0	2	50	3420	10	10	1
23274	2019-03-13 15:18	27	2	1	39	4	0	1	50	3010	10	10	2	Scar uterus
23273	2019-03-13 15:26	30	1	1	39	3	0	1	51	3800	10	10	2	Fetal distress
23272	2019-03-13 15:50	27	2	1	40	3	0	2	51	3750	10	10	2	Giant fetus
23270	2019-03-13 19:21	29	1	1	39	5	0	2	50	3200	10	10	2	ICP
23267	2019-03-13 20:52	27	1	1	41	1	1	2	50	3445	10	10	1
23260	2019-03-13 21:39	28	1	1	40	4	0	1	50	3350	10	10	1
23258	2019-03-13 23:37	28	1	1	39	2	0	1	50	3380	10	10	1
23255	2019-03-14 00:34	32	3	2	41	0	0	2	50	3250	10	10	1
23248	2019-03-14 05:33	27	1	1	40	2	0	2	50	3465	10	10	1
23225	2019-03-14 10:40	35	2	2	38	6	0	2	51	3630	10	10	2	Scar uterus
23221	2019-03-14 11:03	29	1	1	38	6	1	1	50	3000	10	10	2	Hypertension
23218	2019-03-14 11:28	31	3	1	40	2	0	1	51	3935	10	10	1
23214	2019-03-14 11:56	26	2	1	39	3	0	2	52	4050	10	10	2	Abnormal fetal position
23213	2019-03-14 12:01	34	5	1	40	0	1	1	51	3750	10	10	2	Giant fetus
23201	2019-03-14 15:50	29	1	1	41	1	1	2	50	3020	10	10	1
23200	2019-03-14 16:03	28	1	1	41	0	1	2	50	3100	10	10	2	Giant fetus
23199	2019-03-14 16:13	41	3	2	36	6	0	1	50	3150	10	10	2	Scar uterus
23196	2019-03-14 16:49	28	1	1	39	4	0	1	49	2900	10	10	2	Oligohydramnios
23191	2019-03-14 17:41	28	1	1	39	6	0	1	51	3605	10	10	1
23189	2019-03-14 17:53	31	2	1	39	5	0	2	48	2700	10	10	1
23188	2019-03-14 18:10	27	1	1	39	2	0	1	51	3700	10	10	2	Prenatal fever
23181	2019-03-14 20:25	32	1	1	38	1	0	1	50	3150	9	10	2	Hypertension
23178	2019-03-14 20:58	26	1	1	31	0	0	1	42	1525	9	10	1
23171	2019-03-15 00:16	31	1	1	38	1	0	2	49	2850	10	10	2	Hypertension
23169	2019-03-15 01:35	31	1	1	39	2	0	2	50	3470	9	9	1
23166	2019-03-15 03:58	29	2	2	38	5	0	1	50	3000	10	10	2	Scar uterus
23164	2019-03-15 04:39	27	1	1	39	3	0	2	50	3325	10	10	1
23163	2019-03-15 05:19	26	1	1	39	3	0	1	50	2995	10	10	1
23154	2019-03-15 09:08	30	2	1	40	4	0	1	52	3950	10	10	2	Scar uterus
23147	2019-03-15 10:12	28	2	1	39	5	0	1	51	3655	10	10	1
23144	2019-03-15 10:32	32	2	2	39	1	0	2	50	3325	10	10	2	Scar uterus
23141	2019-03-15 10:56	29	1	1	40	3	1	1	50	3285	10	10	1
23133	2019-03-15 11:29	30	3	2	39	0	0	2	49	2850	10	10	2	Scar uterus
23131	2019-03-15 12:15	30	2	2	35	4	0	1	45	1950	9	10	2	Abnormal fetal position
23130	2019-03-15 12:34	25	4	2	38	1	0	1	49	2990	10	10	1
23128	2019-03-15 13:07	34	4	2	36	5	0	2	49	2880	9	10	2	Placental abruption
23124	2019-03-15 15:40	28	1	1	39	3	0	2	50	3050	10	10	1
23123	2019-03-15 15:45	27	1	1	40	4	0	1	50	3000	10	10	2	Hypertension
23117	2019-03-15 16:07	27	1	1	41	1	0	1	51	3900	9	10	1
23112	2019-03-15 17:10	27	1	1	39	3	0	2	50	3020	10	10	1
23110	2019-03-15 17:39	26	1	1	38	0	0	1	50	3300	10	10	1
23108	2019-03-15 17:53	30	2	1	39	4	0	1	50	3425	10	10	1
23107	2019-03-15 18:06	32	4	2	40	1	0	2	50	3290	10	10	1
23105	2019-03-15 18:29	27	1	1	37	2	0	1	45	2150	9	10	2	Hypertension
23104	2019-03-15 19:34	33	2	1	38	1	0	2	49	2675	10	10	1
23103	2019-03-15 19:35	27	1	1	40	1	0	1	49	2950	9	10	2	Fetal distress
23099	2019-03-15 21:17	35	1	1	37	6	0	2	49	2990	10	10	1
23091	2019-03-15 22:55	31	2	2	38	2	0	1	50	3325	10	10	1
23089	2019-03-15 23:28	29	1	1	38	3	0	1	48	2825	10	10	1
23087	2019-03-15 23:56	36	1	1	39	0	0	2	48	2705	10	10	1
23084	2019-03-16 01:29	28	2	1	38	3	0	2	48	2805	10	10	1
23077	2019-03-16 03:43	30	1	1	41	1	0	2	50	3390	9	10	1
23074	2019-03-16 05:41	28	2	2	40	1	0	2	50	3075	10	10	1
23072	2019-03-16 06:54	30	3	1	37	6	0	1	50	3150	10	10	2	Scar uterus
23070	2019-03-16 07:51	33	1	1	41	1	0	2	51	3580	10	10	1
23065	2019-03-16 09:45	30	1	1	40	0	0	2	50	3150	10	10	1
23063	2019-03-16 09:48	37	3	2	39	6	0	1	50	3380	10	10	1
23060	2019-03-16 11:36	28	2	1	39	3	0	2	49	2790	10	10	2	Fetal distress
23059	2019-03-16 12:30	25	1	1	38	4	0	1	50	3225	10	10	1
23045	2019-03-16 17:52	28	1	1	39	3	0	2	50	3380	10	10	1
23041	2019-03-16 19:27	26	3	2	37	5	0	1	49	2950	10	10	2	Scar uterus
23040	2019-03-16 20:43	27	1	1	40	1	0	2	49	2900	10	10	1
23039	2019-03-16 21:38	25	1	1	40	1	0	1	51	3925	10	10	1
23038	2019-03-16 21:47	31	5	2	40	5	0	2	50	3285	9	10	1
23033	2019-03-16 23:11	32	6	2	39	3	0	1	52	4080	10	10	1
23031	2019-03-17 00:05	26	1	1	40	1	0	1	50	3150	10	10	1
23030	2019-03-17 01:01	29	1	1	40	2	0	1	50	3305	10	10	1
23023	2019-03-17 05:48	32	1	1	39	2	0	2	48	2600	10	10	2	Fetal distress
23012	2019-03-17 08:45	29	1	1	40	5	0	1	50	3450	10	10	1
23011	2019-03-17 09:00	26	1	1	38	6	0	2	50	3085	10	10	1
23009	2019-03-17 10:15	30	2	1	41	0	0	2	51	3600	10	10	2	Fetal distress
23008	2019-03-17 10:30	27	1	1	38	4	0	1	50	3200	9	10	2	Abnormal fetal position
23006	2019-03-17 11:10	26	2	1	38	6	0	1	50	3000	10	10	2	Abnormal fetal position
22997	2019-03-17 14:46	27	1	1	41	0	0	2	50	3105	10	10	1
22995	2019-03-17 15:31	28	1	1	35	1	0	1	49	2900	9	10	2	Induction of labor failure
22981	2019-03-17 19:12	27	2	1	39	6	0	2	50	3125	10	10	1
22978	2019-03-17 22:38	24	2	1	38	4	0	2	50	3345	10	10	1
22975	2019-03-18 00:49	32	4	2	39	4	0	2	50	3700	10	10	1
22973	2019-03-18 01:35	32	4	1	39	0	0	1	49	2780	10	10	1
22972	2019-03-18 02:24	37	5	3	37	1	0	2	49	2750	10	10	2	Scar uterus
22957	2019-03-18 07:24	29	1	1	39	0	0	1	51	3500	10	10	2	Fetal distress
22955	2019-03-18 07:43	33	1	1	38	4	0	2	50	3050	10	10	1
22947	2019-03-18 08:59	32	3	2	38	0	0	1	50	3245	10	10	2	Scar uterus
22936	2019-03-18 10:24	35	4	2	38	5	0	2	50	3000	10	10	2	Scar uterus
22935	2019-03-18 10:32	33	1	1	40	5	0	2	52	4000	10	10	2	Induction of labor failure
22929	2019-03-18 11:19	30	2	2	39	2	0	1	52	4130	10	10	2	Scar uterus
22920	2019-03-18 12:36	30	1	1	40	1	0	1	50	3290	10	10	1
22916	2019-03-18 13:16	37	3	1	38	5	0	2	50	3300	7	7	1
22915	2019-03-18 13:37	28	1	1	38	5	0	2	49	2830	10	10	1
22912	2019-03-18 14:02	38	5	2	39	2	0	2	48	2500	10	10	2	Scar uterus
22906	2019-03-18 14:52	27	2	1	40	1	1	1	51	3750	10	10	2	CDMR
22904	2019-03-18 15:13	26	2	1	40	1	0	1	51	3600	10	10	1
22903	2019-03-18 15:25	31	1	1	39	1	0	2	50	3185	10	10	1
22896	2019-03-18 18:07	34	5	2	41	0	0	1	51	3540	10	10	1
22895	2019-03-18 18:22	30	1	1	39	3	0	1	50	3380	10	10	1
22891	2019-03-18 19:45	26	2	1	40	5	0	1	51	3605	10	10	2	Fetal distress
22881	2019-03-18 21:56	29	1	1	39	6	0	2	51	3615	10	10	1
22877	2019-03-19 00:17	32	3	1	37	5	0	1	50	3000	10	10	1
22876	2019-03-19 00:59	38	3	2	32	2	0	1	35	1750	6	8	2	Fetal distress
22869	2019-03-19 02:40	34	2	2	40	2	0	1	50	3300	10	10	1
22862	2019-03-19 04:43	28	1	1	38	6	0	1	50	3300	10	10	1
22849	2019-03-19 09:30	34	4	2	38	1	0	1	50	3280	10	10	2	Scar uterus
22847	2019-03-19 09:37	30	1	1	39	0	0	1	50	3470	10	10	1
22844	2019-03-19 09:54	31	3	2	38	6	0	1	50	3370	9	10	2	Abnormal fetal position
22842	2019-03-19 10:25	28	1	1	41	0	1	1	51	3850	10	10	2	Labor abnormalities
22835	2019-03-19 11:22	38	5	2	39	0	0	1	50	3250	10	10	2	Scar uterus
22831	2019-03-19 11:47	40	2	2	38	6	0	2	50	3250	10	10	2	Scar uterus
22830	2019-03-19 12:20	32	1	1	39	0	0	1	51	3600	10	10	2	Fetal distress
22825	2019-03-19 13:51	24	1	1	39	5	0	2	51	3635	10	10	1
22824	2019-03-19 14:32	34	4	2	38	3	0	1	51	3620	10	10	2	Scar uterus
22823	2019-03-19 14:37	29	4	2	38	2	0	1	51	3580	10	10	2	Scar uterus
22818	2019-03-19 15:29	29	1	1	38	5	0	1	50	3105	10	10	1
22816	2019-03-19 15:43	32	2	2	37	5	0	1	50	3130	10	10	2	Scar uterus
22811	2019-03-19 19:09	28	1	1	40	0	0	1	51	3800	9	10	2	Fetal distress
22804	2019-03-19 22:22	27	1	1	39	4	0	2	50	3300	10	10	1
22803	2019-03-19 23:07	33	2	2	37	3	0	1	50	3160	10	10	1
22802	2019-03-19 23:42	32	1	1	39	6	0	2	50	3315	10	10	1
22801	2019-03-20 01:03	29	1	1	40	6	0	1	50	3000	9	10	2	Fetal distress
22800	2019-03-20 01:10	33	2	2	40	5	0	2	51	3650	10	10	1
22798	2019-03-20 01:23	23	1	1	40	0	0	2	51	3750	10	10	2	Prenatal fever
22785	2019-03-20 08:33	30	3	1	41	1	1	2	52	4150	10	10	2	Giant fetus
22783	2019-03-20 08:40	28	1	1	38	5	0	2	48	2750	10	10	1
22775	2019-03-20 09:37	36	2	2	39	5	0	2	51	3500	10	10	2	Scar uterus
22771	2019-03-20 10:06	30	3	2	38	1	0	1	50	3250	10	10	2	Scar uterus
22766	2019-03-20 10:49	27	1	1	39	5	0	1	50	3440	10	10	1
22759	2019-03-20 11:50	26	1	1	41	0	0	1	51	3650	10	10	2	Giant fetus
22753	2019-03-20 13:56	30	2	2	36	2	0	2	42	1900	9	10	1
22748	2019-03-20 14:34	28	2	2	37	6	0	1	50	3000	10	10	2	Scar uterus
22747	2019-03-20 15:06	23	1	1	39	0	0	1	50	3380	10	10	2	Abnormal fetal position
22743	2019-03-20 15:56	30	2	2	40	4	0	1	51	3890	10	10	1
22742	2019-03-20 16:03	28	1	1	40	5	0	1	52	4110	10	10	1
22737	2019-03-20 18:47	25	4	1	40	5	0	2	51	3575	10	10	1
22735	2019-03-20 19:53	25	2	1	40	6	0	1	52	4150	10	10	2	Fetal distress
22734	2019-03-20 19:54	30	2	1	40	0	0	2	49	2785	10	10	1
22733	2019-03-20 20:02	31	2	2	38	6	0	1	50	3400	10	10	1
22731	2019-03-20 20:05	35	2	2	37	6	0	2	50	3260	10	10	1
22730	2019-03-20 21:09	29	3	1	39	5	0	2	50	3130	10	10	1
22726	2019-03-20 23:13	28	1	1	38	5	0	1	51	3545	10	10	1
22723	2019-03-21 00:14	37	4	1	40	0	0	2	50	3310	10	10	1
22714	2019-03-21 06:24	30	2	1	40	1	0	2	49	2775	8	9	1
22707	2019-03-21 08:09	32	3	2	39	5	0	1	50	3340	10	10	1
22706	2019-03-21 08:17	32	4	2	41	1	0	1	52	4030	10	10	1
22704	2019-03-21 08:36	29	2	2	38	0	0	1	50	3135	10	10	2	Scar uterus
22701	2019-03-21 08:42	34	4	2	39	6	0	2	50	3580	10	10	2	CDMR
22694	2019-03-21 09:48	28	1	1	35	5	0	1	49	2865	9	10	2	Placenta previa
22691	2019-03-21 10:34	27	1	1	37	0	0	1	50	3260	10	10	1
22684	2019-03-21 11:51	30	2	2	37	5	0	2	51	3850	10	10	2	Scar uterus
22683	2019-03-21 12:06	29	1	1	41	2	0	2	50	3495	10	10	2	Fetal distress
22676	2019-03-21 14:55	29	2	2	38	3	0	2	50	3095	10	10	2	Scar uterus
22675	2019-03-21 15:11	31	2	2	38	6	0	1	50	3210	10	10	1
22673	2019-03-21 15:21	29	1	1	40	3	0	2	51	3630	10	10	1
22667	2019-03-21 16:56	23	1	1	39	1	0	1	51	3585	10	10	1
22665	2019-03-21 17:59	22	1	1	40	0	0	1	51	3595	10	10	1
22661	2019-03-21 21:44	28	1	1	38	5	0	1	50	2980	10	10	1
22659	2019-03-21 21:46	30	3	2	40	1	0	1	50	3170	10	10	1
22649	2019-03-22 03:25	36	4	3	40	0	0	2	51	3890	10	10	1
22648	2019-03-22 04:15	31	2	2	38	3	0	1	51	3800	10	10	1
22647	2019-03-22 04:27	30	2	1	39	4	0	1	51	3700	10	10	1
22641	2019-03-22 08:32	30	1	1	39	4	0	2	50	3200	10	10	2	Scar uterus
22640	2019-03-22 08:41	19	2	1	38	3	0	1	50	3500	10	10	1
22631	2019-03-22 09:47	30	2	2	38	2	0	2	50	3200	10	10	2	Scar uterus
22622	2019-03-22 11:26	30	1	1	40	2	1	2	50	3200	10	10	2	Fetal distress
22616	2019-03-22 12:50	35	3	1	38	3	0	2	50	3440	10	10	2	Umbilical cord
22615	2019-03-22 13:03	26	2	1	40	0	0	1	51	3920	10	10	1
22611	2019-03-22 14:05	32	3	2	39	3	0	2	50	3300	10	10	1
22608	2019-03-22 14:43	33	3	2	38	3	0	2	51	3810	9	10	2	Scar uterus
22600	2019-03-22 15:41	28	1	1	40	1	0	2	51	3720	10	10	2	Fetal distress
22596	2019-03-22 16:05	29	2	1	39	4	0	2	51	3885	10	10	1
22591	2019-03-22 17:54	28	1	1	41	2	0	1	52	4000	10	10	2	Giant fetus
22583	2019-03-22 20:19	32	3	1	36	3	0	1	49	2645	10	10	1
22582	2019-03-22 20:33	27	1	1	34	2	0	1	47	2550	9	10	2	Abnormal fetal position
22578	2019-03-22 21:44	30	1	1	40	4	0	1	50	3250	9	10	1
22573	2019-03-22 23:41	38	4	2	29	3	0	1	37	1245	9	10	1
22568	2019-03-23 01:52	26	5	2	39	6	0	1	50	3060	10	10	1
22565	2019-03-23 03:46	27	1	1	40	1	0	2	51	3505	10	10	1
22564	2019-03-23 03:58	27	1	1	39	4	0	1	49	2850	10	10	1
22555	2019-03-23 10:01	29	1	1	39	3	0	1	50	3265	10	10	1
22554	2019-03-23 10:19	26	3	2	40	2	0	2	48	2800	10	10	1
22550	2019-03-23 12:47	27	1	1	39	5	0	2	49	2975	9	10	1
22547	2019-03-23 14:04	29	1	1	40	0	0	2	49	2950	10	10	1
22544	2019-03-23 15:35	37	1	1	40	1	0	2	49	2900	8	10	2	Fetal distress
22532	2019-03-23 20:45	30	1	1	40	1	0	2	50	3500	10	10	2	Fetal distress
22530	2019-03-23 21:45	48	2	1	36	6	0	1	50	2600	8	10	2	Hypertension
22527	2019-03-23 22:48	26	1	1	40	6	1	2	50	3550	10	10	2	Fetal distress
22526	2019-03-23 23:40	32	2	1	39	3	0	2	50	3150	10	10	2	ICP
22522	2019-03-24 02:03	29	2	2	41	0	1	2	51	3695	10	10	1
22521	2019-03-24 02:35	38	4	2	39	0	0	2	51	3700	10	10	2	Scar uterus
22519	2019-03-24 04:57	29	1	1	38	6	0	1	49	2750	10	10	2	Hypertension
22513	2019-03-24 07:15	31	2	1	35	6	0	2	50	3100	10	10	2	Abnormal fetal position
22510	2019-03-24 08:52	37	2	2	39	0	0	2	50	3430	10	10	1
22507	2019-03-24 09:59	30	1	1	39	1	0	1	49	2920	10	10	2	CDMR
22506	2019-03-24 10:15	27	1	1	37	5	0	1	49	2725	10	10	1
22504	2019-03-24 10:55	28	2	2	39	6	0	1	51	3905	10	10	1
22503	2019-03-24 10:59	28	1	1	40	1	0	2	50	3140	10	10	2	Fetal distress
22493	2019-03-24 13:17	34	2	1	39	1	0	1	50	3400	10	10	1
22490	2019-03-24 13:54	26	1	1	38	1	0	2	50	3340	10	10	1
22489	2019-03-24 13:58	25	3	2	35	1	0	1	50	3360	0	0	1
22486	2019-03-24 15:06	32	1	1	39	6	0	2	50	3220	10	10	2	Prenatal fever
22482	2019-03-24 16:06	25	4	2	38	4	0	2	49	2995	10	10	1
22480	2019-03-24 16:34	22	1	1	38	3	1	1	50	3450	10	10	2	Abnormal fetal position
22477	2019-03-24 17:57	27	1	1	40	6	0	2	50	3060	10	10	1
22474	2019-03-24 18:28	34	3	1	39	6	0	1	53	4400	10	10	2	Fetal distress
22472	2019-03-24 18:41	34	2	3	32	6	0	1	32	1400	0	0	2	Multiple pregnancy
22460	2019-03-24 22:07	35	2	2	37	5	0	2	50	3000	10	10	2	Scar uterus
22459	2019-03-24 22:48	31	3	2	39	4	0	1	52	4175	10	10	1
22455	2019-03-24 23:27	31	1	1	33	0	0	1	41	2010	9	10	2	Hypertension
22453	2019-03-25 00:44	29	1	1	40	6	0	2	50	2680	10	10	1
22451	2019-03-25 02:32	28	1	1	41	1	0	2	51	3700	10	10	2	Giant fetus
22441	2019-03-25 07:20	27	1	1	40	2	0	2	52	4050	10	10	2	Fetal distress
22440	2019-03-25 08:22	30	4	2	39	5	0	1	51	3555	10	10	1
22438	2019-03-25 08:32	31	3	2	40	0	0	2	50	3300	10	10	2	Scar uterus
22435	2019-03-25 08:55	31	2	2	39	1	0	1	50	3370	10	10	2	Scar uterus
22433	2019-03-25 08:58	27	1	1	39	2	0	1	50	3425	10	10	1
22428	2019-03-25 09:41	32	2	1	37	3	0	1	49	2860	10	10	2	Multiple pregnancy
22424	2019-03-25 10:28	32	3	2	39	0	1	2	50	3100	10	10	2	Scar uterus
22423	2019-03-25 10:29	25	2	1	39	6	0	2	50	3365	10	10	2	Others
22421	2019-03-25 10:42	25	2	1	41	2	0	2	51	3630	10	10	2	Giant fetus
22414	2019-03-25 11:58	31	3	1	38	3	0	1	50	3350	10	10	2	Abnormal fetal position
22412	2019-03-25 13:39	29	1	1	35	0	0	1	48	2630	9	10	2	Diabetes
22409	2019-03-25 14:36	29	1	1	39	4	1	1	50	3150	10	10	2	CDMR
22411	2019-03-25 14:36	34	3	1	38	1	0	1	50	3150	10	10	2	Abnormal fetal position
22408	2019-03-25 14:37	44	2	2	38	1	0	2	50	3320	10	10	2	Scar uterus
22404	2019-03-25 15:18	30	1	1	40	4	0	2	51	3820	10	10	2	Fetal distress
22400	2019-03-25 15:55	28	2	1	41	1	0	1	52	3950	10	10	2	Fetal distress
22399	2019-03-25 15:59	29	1	1	40	2	1	2	50	3290	9	10	1
22398	2019-03-25 16:06	30	3	2	41	0	0	2	50	3185	10	10	1
22395	2019-03-25 16:52	25	2	1	41	1	0	2	50	3235	10	10	2	Scar uterus
22394	2019-03-25 17:13	27	1	1	39	5	0	2	50	3160	10	10	1
22383	2019-03-25 20:05	30	1	1	39	5	0	1	50	3230	10	10	1
22379	2019-03-25 21:25	30	1	1	38	5	0	1	50	3325	10	10	1
22376	2019-03-25 23:56	34	1	1	39	2	0	2	50	3190	10	10	1
22373	2019-03-26 01:48	37	4	2	39	1	0	2	51	3570	10	10	1
22369	2019-03-26 02:59	37	3	2	38	0	0	2	50	3145	10	10	2	Scar uterus
22364	2019-03-26 04:18	36	2	2	38	5	0	1	51	3610	10	10	2	Scar uterus
22362	2019-03-26 05:15	34	2	2	38	4	0	2	50	3305	10	10	1
22354	2019-03-26 07:20	34	3	2	39	6	0	2	51	3770	10	10	1
22352	2019-03-26 08:10	29	2	1	40	0	0	1	51	3550	10	10	1
22351	2019-03-26 08:23	35	2	2	38	2	0	2	50	3230	10	10	2	Scar uterus
22345	2019-03-26 08:49	31	2	2	38	4	1	2	52	4050	10	10	2	Scar uterus
22342	2019-03-26 09:18	33	4	2	38	1	1	1	50	3250	10	10	2	Scar uterus
22341	2019-03-26 09:22	30	2	1	40	6	0	1	50	3060	10	10	1
22340	2019-03-26 09:22	28	1	1	39	3	0	1	51	3720	10	10	1
22338	2019-03-26 09:33	35	4	2	38	2	0	1	49	2955	10	10	2	Scar uterus
22331	2019-03-26 10:48	27	1	1	39	0	0	1	50	3200	10	10	2	Oligohydramnios
22329	2019-03-26 10:53	32	3	2	38	5	0	2	50	3200	10	10	2	Scar uterus
22323	2019-03-26 11:21	28	2	2	37	4	0	1	50	3065	10	10	1
22320	2019-03-26 11:51	34	2	1	37	5	0	2	49	2955	10	10	2	Scar uterus
22317	2019-03-26 12:02	26	2	1	39	1	0	2	50	3050	10	10	1
22315	2019-03-26 12:10	31	2	2	39	3	0	1	50	3250	10	10	2	Scar uterus
22311	2019-03-26 13:18	26	6	2	39	3	0	1	50	3055	10	10	2	Fetal distress
22310	2019-03-26 13:24	28	3	2	39	3	0	1	50	3440	10	10	1
22300	2019-03-26 14:52	42	5	2	37	3	0	1	51	3700	10	10	2	CDMR
22299	2019-03-26 14:58	34	3	2	39	2	0	1	51	3550	10	10	2	Scar uterus
22296	2019-03-26 15:43	36	2	2	38	2	0	1	51	3905	10	10	2	Scar uterus
22294	2019-03-26 15:58	32	1	1	37	5	0	1	49	2730	10	10	1
22275	2019-03-26 22:38	28	2	2	38	6	0	2	49	2955	10	10	1
22274	2019-03-26 22:46	34	3	1	36	1	0	1	50	3145	10	10	1
22273	2019-03-26 22:47	30	1	1	37	1	0	1	50	3090	10	10	1
22267	2019-03-27 01:50	30	1	1	40	2	0	2	50	3015	10	10	1
22266	2019-03-27 03:34	33	5	2	40	1	0	2	51	3075	10	10	1
22263	2019-03-27 04:10	31	1	1	40	3	0	2	52	4050	10	10	1
22255	2019-03-27 08:19	30	1	1	39	4	0	2	51	3680	10	10	1
22254	2019-03-27 08:31	32	2	2	38	5	0	2	50	3000	10	10	2	Scar uterus
22247	2019-03-27 08:59	28	1	1	40	6	0	1	51	3550	10	10	2	Fetal distress
22238	2019-03-27 10:07	38	3	2	39	5	0	1	51	3600	10	10	2	Scar uterus
22234	2019-03-27 10:37	30	2	1	39	2	0	2	50	3290	10	10	1
22228	2019-03-27 11:23	33	2	2	39	2	0	1	50	3080	10	10	2	ICP
22224	2019-03-27 12:00	30	2	1	40	1	0	1	48	2520	9	10	1
22216	2019-03-27 14:09	28	1	1	39	3	0	2	49	2850	10	10	1
22215	2019-03-27 14:31	29	2	1	37	6	0	1	50	3260	9	10	2	Abnormal fetal position
22214	2019-03-27 14:39	25	1	1	39	3	0	2	50	3200	10	10	2	Oligohydramnios
22212	2019-03-27 14:58	30	3	1	33	0	0	1	40	1500	9	10	2	Hypertension
22201	2019-03-27 17:49	26	1	1	40	6	0	2	50	3215	10	10	1
22197	2019-03-27 18:43	27	1	1	40	4	0	1	50	3250	10	10	1
22192	2019-03-27 20:53	23	1	1	39	6	0	1	51	3825	10	10	1
22190	2019-03-27 21:47	25	1	1	38	0	0	2	50	3300	10	10	1
22189	2019-03-27 22:51	32	4	1	40	4	0	2	50	3170	10	10	2	Fetal distress
22187	2019-03-28 00:20	27	1	1	39	4	0	2	50	3000	10	10	2	Fetal distress
22181	2019-03-28 03:51	25	1	1	39	3	0	1	50	3045	10	10	1
22178	2019-03-28 04:42	29	1	1	39	0	0	2	50	3300	10	10	1
22174	2019-03-28 06:39	27	2	2	39	2	0	1	49	2900	10	10	1
22170	2019-03-28 08:31	25	1	1	35	1	0	1	50	2575	9	10	1
22157	2019-03-28 10:21	30	2	2	39	0	0	2	50	3500	10	10	2	Scar uterus
22156	2019-03-28 10:21	28	1	1	39	5	1	1	50	3100	10	10	2	Induction of labor failure
22155	2019-03-28 10:23	29	1	1	41	0	0	2	50	3230	10	10	2	ICP
22150	2019-03-28 10:51	27	1	1	39	3	0	1	50	3150	10	10	1
22143	2019-03-28 11:24	28	2	2	39	2	0	1	50	3280	10	10	1
22138	2019-03-28 12:25	26	1	1	39	3	0	1	51	3600	10	10	2	Umbilical cord
22136	2019-03-28 12:57	30	1	1	36	5	0	2	46	2350	9	10	2	FGR
22132	2019-03-28 13:16	30	2	1	40	3	0	1	51	3800	10	10	2	Giant fetus
22126	2019-03-28 14:34	30	1	1	40	0	1	1	50	3310	10	10	2	Umbilical cord
22125	2019-03-28 14:36	34	1	1	40	2	0	1	50	3015	10	10	2	Genital malformation
22123	2019-03-28 15:08	31	2	1	34	0	0	1	47	2420	9	10	1
22122	2019-03-28 15:15	27	2	1	40	3	0	1	51	3700	10	10	2	Fetal distress
22115	2019-03-28 16:47	32	1	1	39	0	0	2	50	3320	8	10	1
22113	2019-03-28 17:23	42	2	2	36	3	0	2	50	2970	10	10	1
22108	2019-03-28 19:25	32	1	1	41	1	0	2	51	3640	10	10	1
22107	2019-03-28 19:27	27	1	1	40	0	0	2	51	3550	10	10	1
22101	2019-03-28 21:29	29	2	1	37	3	0	2	50	3200	9	10	2	Placenta previa
22092	2019-03-29 02:16	27	1	1	40	2	0	2	50	3085	10	10	1
22090	2019-03-29 05:47	28	3	2	37	3	0	1	50	3255	9	10	1
22087	2019-03-29 06:38	30	1	1	38	6	0	1	50	3280	10	10	1
22084	2019-03-29 07:39	39	3	2	39	5	0	2	50	3030	9	10	1
22072	2019-03-29 08:54	31	2	2	38	3	0	1	50	3000	10	10	2	Scar uterus
22070	2019-03-29 09:17	27	1	1	37	1	0	1	50	3260	10	10	1
22067	2019-03-29 09:42	35	2	2	38	6	0	2	50	3400	10	10	2	Scar uterus
22064	2019-03-29 09:58	35	1	1	39	2	0	1	51	3600	10	10	2	Scar uterus
22062	2019-03-29 10:21	39	4	2	36	6	0	2	49	2800	9	10	2	Placenta previa
22058	2019-03-29 10:57	35	4	2	39	0	0	1	50	3300	10	10	2	Scar uterus
22045	2019-03-29 13:34	32	2	2	40	0	0	2	50	3450	10	10	2	Placenta previa
22043	2019-03-29 13:53	27	1	1	39	2	0	2	50	3325	10	10	1
22042	2019-03-29 13:53	29	2	1	41	0	1	1	50	3440	10	10	1
22026	2019-03-29 15:37	37	3	2	38	1	0	1	50	3100	9	10	1
22025	2019-03-29 15:39	29	5	3	37	2	0	1	50	3400	10	10	2	Scar uterus
22024	2019-03-29 15:39	30	1	1	39	3	0	1	50	2995	10	10	1
22019	2019-03-29 17:12	45	6	2	40	1	0	1	50	3450	10	10	1
22018	2019-03-29 17:13	31	1	1	39	2	0	2	50	3000	10	10	2	Abnormal fetal position
22017	2019-03-29 17:49	27	1	1	40	1	0	1	51	3900	10	10	2	Prenatal fever
22015	2019-03-29 18:16	34	3	2	39	6	0	1	51	3595	10	10	1
22012	2019-03-29 18:50	29	1	1	38	6	0	2	50	3440	8	10	1
22010	2019-03-29 20:40	30	1	1	40	1	0	1	49	2830	10	10	1
22006	2019-03-29 22:30	29	1	1	38	2	0	2	46	2460	10	10	1
22001	2019-03-30 00:06	29	3	2	40	2	0	2	49	2945	10	10	1
21984	2019-03-30 10:08	30	3	1	40	0	0	1	50	3140	10	10	2	Fetal distress
21976	2019-03-30 12:15	31	2	1	40	5	0	1	50	3635	10	10	1
21971	2019-03-30 13:30	27	2	1	41	0	0	2	50	3450	10	10	1
21962	2019-03-30 16:48	31	3	2	38	0	0	2	49	2965	10	10	1
21960	2019-03-30 16:56	27	2	1	40	1	0	1	50	3470	10	10	1
21956	2019-03-30 17:37	29	1	1	40	2	0	2	50	3475	10	10	1
21951	2019-03-30 19:13	36	3	2	40	5	0	1	52	4110	10	10	1
21946	2019-03-30 23:21	30	3	2	40	3	0	2	51	3600	10	10	1
21942	2019-03-31 00:51	29	2	1	41	2	0	2	50	3100	10	10	1
21940	2019-03-31 03:02	39	2	2	39	1	0	1	51	3505	10	10	1
21935	2019-03-31 06:50	25	1	1	40	4	0	2	50	3245	10	10	1
21934	2019-03-31 09:34	39	3	2	38	3	0	1	50	3300	10	10	2	Scar uterus
21931	2019-03-31 10:40	34	2	2	40	1	0	1	50	3090	10	10	1
21927	2019-03-31 11:49	32	3	2	40	0	0	2	50	3140	10	10	1
21924	2019-03-31 12:18	27	1	1	37	1	0	1	50	3115	10	10	1
21914	2019-03-31 14:37	30	2	2	41	0	0	1	51	3615	10	10	1
21900	2019-03-31 18:02	23	2	1	38	5	0	1	50	3270	10	10	1
21897	2019-03-31 19:26	28	1	1	36	0	0	1	48	2350	8	10	2	Abnormal fetal position
21891	2019-03-31 21:20	28	1	1	38	6	0	1	50	3235	10	10	1
21889	2019-03-31 23:59	25	1	1	40	5	0	2	51	3790	10	10	1
21888	2019-04-01 00:54	30	2	1	31	2	0	1	42	2000	3	7	2	Fetal distress
21880	2019-04-01 06:00	28	1	1	37	1	0	1	50	3150	10	10	2	Abnormal fetal position
21873	2019-04-01 08:37	31	1	1	39	1	0	2	50	3170	10	10	2	CDMR
21863	2019-04-01 09:56	28	1	1	40	5	0	1	51	3715	10	10	1
21862	2019-04-01 10:03	32	4	2	39	3	0	1	50	3050	10	10	2	Scar uterus
21859	2019-04-01 10:11	33	3	2	34	2	0	2	45	2185	9	10	2	Scar uterus
21857	2019-04-01 10:37	39	4	1	39	4	0	1	51	3600	10	10	2	Scar uterus
21856	2019-04-01 11:06	36	3	2	37	4	0	2	50	3000	10	10	2	Scar uterus
21848	2019-04-01 11:50	30	3	2	38	0	0	1	50	3350	10	10	2	Scar uterus
21846	2019-04-01 12:01	25	1	1	41	0	0	2	51	3560	10	10	1
21842	2019-04-01 12:15	28	1	1	39	3	0	2	51	3800	9	10	2	Fetal distress
21836	2019-04-01 13:55	29	3	2	37	0	0	2	50	3100	9	10	2	Scar uterus
21835	2019-04-01 14:02	32	2	2	39	5	0	1	50	3105	10	10	1
21828	2019-04-01 15:04	27	1	1	41	1	0	1	51	3500	9	10	2	Fetal distress
21823	2019-04-01 15:40	38	4	3	39	2	0	1	51	3925	10	10	1
21822	2019-04-01 15:48	25	2	1	38	6	0	1	49	2950	10	10	2	Abnormal fetal position
21821	2019-04-01 15:51	26	1	1	39	2	0	1	51	3530	9	10	2	Oligohydramnios
21817	2019-04-01 16:10	29	3	1	34	2	0	1	45	2100	5	9	2	Multiple pregnancy
21815	2019-04-01 16:26	31	1	1	37	6	0	1	50	3000	10	10	1
21807	2019-04-01 18:00	37	1	1	39	4	0	2	51	3920	10	10	2	Fetal distress
21804	2019-04-01 19:16	27	1	1	38	1	0	1	51	3790	10	10	1
21794	2019-04-02 01:09	31	3	2	37	4	0	1	49	2800	9	10	2	Abnormal fetal position
21792	2019-04-02 02:46	40	5	2	35	5	0	1	49	2900	10	10	2	Scar uterus
21788	2019-04-02 04:38	33	1	1	38	4	0	1	50	3250	10	10	2	Abnormal fetal position
21773	2019-04-02 08:37	37	3	2	38	0	0	2	50	3200	10	10	2	Scar uterus
21774	2019-04-02 08:37	32	2	2	38	0	0	2	50	3200	10	10	2	Scar uterus
21772	2019-04-02 08:38	37	3	1	39	0	0	2	50	3400	10	10	2	CDMR
21770	2019-04-02 09:09	21	2	1	41	2	0	1	51	3740	10	10	1
21765	2019-04-02 09:38	23	1	1	39	2	0	2	49	2750	10	10	2	Abnormal fetal position
21763	2019-04-02 09:42	36	4	3	38	3	0	2	50	3430	10	10	2	Scar uterus
21760	2019-04-02 10:26	31	1	1	39	1	0	2	51	3600	10	10	2	CDMR
21759	2019-04-02 10:30	39	7	3	37	1	0	2	50	3470	10	10	2	Scar uterus
21755	2019-04-02 11:09	26	1	1	39	0	0	2	51	3500	10	10	2	Placenta previa
21748	2019-04-02 11:37	28	3	1	39	4	0	1	50	3270	10	10	1
21746	2019-04-02 12:14	27	1	1	41	1	0	1	52	4200	10	10	2	Induction of labor failure
21745	2019-04-02 12:18	34	4	2	38	1	0	1	49	2930	9	10	2	Scar uterus
21741	2019-04-02 13:12	30	4	2	37	2	0	1	51	3600	10	10	2	Scar uterus
21737	2019-04-02 13:41	27	2	1	40	3	0	2	49	2635	10	10	1
21733	2019-04-02 14:36	35	2	2	40	3	0	1	51	3560	10	10	1
21730	2019-04-02 14:48	27	1	1	40	1	1	1	50	3350	10	10	2	CDMR
21729	2019-04-02 14:54	32	3	1	38	1	0	1	52	4000	10	10	2	CDMR
21728	2019-04-02 14:59	27	1	1	40	0	0	1	50	3235	10	10	1
21727	2019-04-02 15:00	29	2	2	40	5	0	1	51	3995	10	10	1
21722	2019-04-02 16:17	29	3	1	38	3	0	2	49	2700	10	10	2	Hypertension
21719	2019-04-02 17:27	30	3	2	38	1	0	2	50	3395	10	10	1
21717	2019-04-02 18:43	28	1	1	39	1	0	2	50	3180	10	10	1
21713	2019-04-02 21:55	31	2	1	35	0	0	2	47	2450	9	10	2	Placental abruption
21712	2019-04-02 22:02	29	2	1	37	1	0	2	50	3020	10	10	1
21701	2019-04-03 03:54	32	2	2	40	0	0	2	50	3200	9	10	1
21700	2019-04-03 05:06	25	1	1	40	5	0	1	49	2975	10	10	1
21698	2019-04-03 05:36	32	1	1	39	5	0	2	51	3500	10	10	1
21695	2019-04-03 05:53	32	2	2	38	3	0	1	51	3532	10	10	1
21687	2019-04-03 08:45	29	2	1	37	6	0	1	50	3100	9	10	2	Diabetes
21683	2019-04-03 09:29	29	3	2	39	0	0	1	50	3050	10	10	2	Scar uterus
21676	2019-04-03 10:18	36	2	2	38	4	0	2	48	2420	10	10	1
21670	2019-04-03 11:10	26	1	1	39	4	0	1	46	2430	10	10	2	Others
21666	2019-04-03 11:47	31	2	1	38	3	0	1	50	3420	10	10	2	Abnormal fetal position
21665	2019-04-03 11:50	32	2	1	40	4	0	1	51	3950	10	10	2	Genital malformation
21664	2019-04-03 12:08	30	1	1	39	0	0	1	52	4400	9	10	2	Giant fetus
21662	2019-04-03 12:39	29	1	1	40	0	0	2	50	3050	10	10	1
21658	2019-04-03 13:10	39	3	3	40	0	0	2	51	3565	10	10	1
21649	2019-04-03 14:57	30	2	2	38	6	0	1	50	3400	10	10	2	Scar uterus
21646	2019-04-03 15:38	38	2	2	37	2	0	1	51	3825	9	10	1
21644	2019-04-03 15:42	28	1	1	38	4	1	2	50	3250	9	10	2	Induction of labor failure
21641	2019-04-03 16:09	26	1	1	38	3	0	2	50	3290	10	10	1
21632	2019-04-03 17:08	34	5	2	29	2	0	1	29	830	7	8	2	Placenta previa
21629	2019-04-03 17:56	29	1	1	39	4	0	2	50	2995	10	10	1
21623	2019-04-03 20:48	27	1	1	39	2	0	2	49	2830	10	10	1
21620	2019-04-03 21:45	26	4	2	35	5	0	1	48	2650	10	10	2	Abnormal fetal position
21619	2019-04-03 21:59	26	1	1	39	0	0	2	50	2950	10	10	1
21617	2019-04-03 22:41	25	2	1	40	2	0	2	50	3170	10	10	1
21615	2019-04-03 23:27	33	4	2	40	1	0	1	50	3365	10	10	1
21604	2019-04-04 07:53	30	1	1	37	4	0	1	50	3130	10	10	1
21603	2019-04-04 08:33	27	1	1	40	0	0	1	50	3200	10	10	2	Abnormal fetal position
21598	2019-04-04 08:59	32	2	1	37	6	0	2	49	2400	10	10	1
21595	2019-04-04 09:31	26	1	1	35	6	0	1	45	2345	10	10	2	Multiple pregnancy
21596	2019-04-04 09:31	26	1	1	40	0	0	1	50	3350	10	10	1
21592	2019-04-04 09:52	28	1	1	39	6	0	2	51	3715	10	10	1
21585	2019-04-04 11:04	27	1	1	41	0	0	1	51	3853	9	10	1
21577	2019-04-04 12:00	31	1	1	40	4	0	2	50	3300	10	10	1
21566	2019-04-04 14:36	26	1	1	40	6	0	1	51	3500	10	10	2	CDMR
21562	2019-04-04 15:19	27	3	2	38	1	0	1	50	3010	10	10	2	Scar uterus
21550	2019-04-04 17:19	30	2	2	41	1	0	1	50	3495	9	10	1
21542	2019-04-04 19:10	30	2	1	40	3	1	1	50	3410	9	9	2	Fetal distress
21538	2019-04-04 19:58	25	1	1	41	1	0	2	50	3740	10	10	1
21534	2019-04-04 22:22	28	2	1	40	1	0	2	51	3730	10	10	1
21530	2019-04-04 23:28	31	1	1	38	5	0	1	50	3300	9	10	2	Labor abnormalities
21527	2019-04-05 00:42	38	1	1	36	0	0	1	46	2250	9	10	2	Multiple pregnancy
21524	2019-04-05 02:18	32	5	2	36	6	0	1	45	2360	9	10	1
21520	2019-04-05 03:55	30	1	1	33	1	0	2	38	1570	9	10	2	Multiple pregnancy
21514	2019-04-05 08:16	21	1	1	41	2	0	1	50	3400	10	10	1
21513	2019-04-05 09:24	27	2	1	39	1	0	1	52	4300	10	10	2	Giant fetus
21509	2019-04-05 11:20	29	1	1	38	2	0	2	49	2800	10	10	2	Abnormal fetal position
21507	2019-04-05 12:26	29	3	2	38	4	0	1	50	3490	10	10	1
21504	2019-04-05 13:29	31	1	1	38	6	0	2	50	3150	10	10	2	CDMR
21490	2019-04-05 17:10	40	12	2	38	5	0	2	51	3720	10	10	1
21486	2019-04-05 18:36	23	3	2	39	5	0	2	50	3215	10	10	1
21483	2019-04-05 19:52	28	3	1	34	5	0	2	48	2190	9	7	1
21481	2019-04-05 20:29	28	1	1	40	6	0	1	51	3560	10	10	1
21479	2019-04-05 20:55	30	1	1	38	2	0	2	50	3340	8	10	1
21475	2019-04-05 22:05	27	1	1	35	0	0	2	41	1400	9	10	2	Abnormal fetal position
21474	2019-04-05 22:22	25	1	1	39	1	0	1	50	3100	10	10	2	Placental abruption
21473	2019-04-05 22:39	25	2	2	39	1	0	2	48	2700	10	10	1
21471	2019-04-05 23:00	28	1	1	40	0	0	2	49	2750	10	10	2	Oligohydramnios
21465	2019-04-06 01:51	30	1	1	38	3	0	2	49	2900	10	10	1
21448	2019-04-06 09:32	28	2	1	40	3	0	1	50	3190	10	10	1
21446	2019-04-06 09:47	27	2	1	40	4	1	2	52	4250	10	10	2	Giant fetus
21444	2019-04-06 10:06	28	1	1	39	3	0	1	50	3105	9	10	2	Fetal distress
21443	2019-04-06 10:22	28	1	1	38	6	0	1	50	3120	9	10	1
21439	2019-04-06 11:10	26	2	1	39	2	0	1	51	3800	10	10	1
21434	2019-04-06 12:50	30	1	1	38	2	0	2	49	2550	10	10	2	Giant fetus
21429	2019-04-06 14:30	32	4	2	39	0	0	2	50	3180	10	10	1
21425	2019-04-06 15:33	28	3	2	39	1	0	1	49	2920	10	10	1
21424	2019-04-06 15:36	27	1	1	41	2	0	1	50	3140	9	10	1
21422	2019-04-06 16:08	31	1	1	41	0	0	1	52	4080	10	10	2	Giant fetus
21415	2019-04-06 18:53	35	2	2	35	1	0	2	49	2795	10	10	1
21411	2019-04-06 20:36	28	2	1	38	2	0	1	50	3305	10	10	1
21410	2019-04-06 20:57	30	1	1	40	0	0	1	50	3075	10	10	1
21403	2019-04-07 01:03	27	2	2	39	0	0	1	50	3265	10	10	1
21398	2019-04-07 03:06	25	1	1	39	4	0	2	50	3050	10	10	1
21393	2019-04-07 04:59	30	2	2	39	6	0	1	50	3290	10	10	1
21387	2019-04-07 08:15	27	1	1	38	5	0	1	50	3110	10	10	1
21384	2019-04-07 09:27	26	1	1	39	4	0	1	50	3360	10	10	1
21382	2019-04-07 10:23	28	1	1	38	3	0	2	49	2900	10	10	2	Giant fetus
21378	2019-04-07 11:09	31	2	1	29	1	0	2	35	1420	4	7	2	Multiple pregnancy
21375	2019-04-07 12:15	29	2	1	39	5	0	2	51	3540	10	10	1
21374	2019-04-07 12:24	28	1	1	39	6	0	2	50	3250	10	10	2	CDMR
21371	2019-04-07 13:30	30	1	1	34	0	0	1	40	1900	9	9	2	Abnormal fetal position
21368	2019-04-07 14:39	35	2	1	40	3	0	1	51	3500	10	10	2	Fetal distress
21365	2019-04-07 16:08	36	6	2	38	0	0	2	50	3100	10	10	2	Scar uterus
21364	2019-04-07 17:34	34	1	1	36	4	0	1	50	3105	10	10	1
21357	2019-04-07 20:15	28	1	1	38	1	0	2	49	2650	10	10	1
21348	2019-04-07 23:27	31	1	1	38	5	0	1	50	3480	10	10	1
21340	2019-04-08 02:26	27	1	1	40	5	0	1	50	3160	10	10	1
21337	2019-04-08 03:20	28	3	2	39	4	0	1	51	3350	10	10	1
21334	2019-04-08 05:09	29	1	1	40	4	0	1	51	4070	10	10	1
21332	2019-04-08 05:46	28	1	1	39	4	0	2	46	2430	10	10	1
21327	2019-04-08 08:40	25	1	1	41	0	0	1	52	4200	10	10	2	Giant fetus
21318	2019-04-08 09:48	30	1	1	39	2	0	2	50	3420	10	10	2	Abnormal fetal position
21292	2019-04-08 12:44	29	1	1	38	6	0	1	50	3000	10	10	2	Induction of labor failure
21291	2019-04-08 12:48	29	2	2	37	4	0	1	50	3400	10	10	2	Scar uterus
21282	2019-04-08 15:20	33	1	1	39	4	0	2	50	3400	10	10	2	CDMR
21278	2019-04-08 15:49	29	1	1	36	4	0	2	47	2185	10	10	2	Abnormal fetal position
21275	2019-04-08 17:00	30	2	1	40	2	0	1	51	3560	10	10	1
21274	2019-04-08 17:50	28	1	1	39	4	0	1	51	3700	9	10	1
21273	2019-04-08 17:51	32	1	1	37	0	0	2	50	3250	10	10	2	Placental abruption
21269	2019-04-08 19:01	28	3	1	37	0	1	1	49	2700	10	10	2	Multiple pregnancy
21262	2019-04-08 21:07	32	2	2	36	0	0	2	43	1900	9	10	2	Abnormal fetal position
21260	2019-04-08 21:24	30	1	1	41	0	0	2	51	3700	10	10	1
21258	2019-04-08 22:20	27	1	1	38	4	1	1	51	3600	10	10	2	Giant fetus
21244	2019-04-09 05:34	26	1	1	40	4	0	1	50	3305	10	10	1
21236	2019-04-09 08:37	38	4	2	39	0	0	2	50	2945	10	10	2	Scar uterus
21227	2019-04-09 09:33	30	2	1	41	1	0	2	51	3800	10	10	2	Fetal distress
21220	2019-04-09 10:24	28	3	1	37	1	1	1	48	2850	10	10	2	Hypertension
21219	2019-04-09 10:27	39	3	2	38	2	0	2	53	4580	10	10	2	Scar uterus
21213	2019-04-09 11:15	42	5	3	38	3	0	2	50	3450	10	10	2	Scar uterus
21196	2019-04-09 14:19	30	1	1	38	6	0	2	49	2540	10	10	1
21187	2019-04-09 15:14	31	4	1	39	3	0	1	51	3530	10	10	2	Fetal distress
21186	2019-04-09 15:15	33	3	2	39	1	0	2	50	3300	9	10	2	Abnormal fetal position
21183	2019-04-09 15:37	28	3	3	39	1	0	2	51	3600	10	10	2	Scar uterus
21179	2019-04-09 16:32	25	1	1	37	1	0	1	48	2820	10	10	2	Hypertension
21174	2019-04-09 18:01	28	1	1	39	4	0	1	50	3440	10	10	1
21167	2019-04-09 21:21	30	1	1	40	1	0	2	49	2920	9	10	1
21166	2019-04-09 22:21	31	1	1	35	3	0	1	46	2200	9	10	2	Hypertension
21159	2019-04-10 01:57	30	1	1	40	4	0	1	51	3610	10	10	1
21156	2019-04-10 04:06	29	1	1	41	1	0	2	50	3465	10	10	1
21151	2019-04-10 07:18	31	3	1	40	2	0	1	50	3150	10	10	2	Fetal distress
21148	2019-04-10 08:46	25	2	1	38	6	0	1	50	3200	10	10	2	CDMR
21140	2019-04-10 09:59	30	7	2	40	2	1	1	49	2850	9	10	2	Scar uterus
21129	2019-04-10 11:07	31	1	1	40	0	0	2	51	3850	10	10	2	Induction of labor failure
21123	2019-04-10 11:57	33	3	2	40	1	0	2	51	3520	8	9	1
21119	2019-04-10 13:49	34	6	4	40	1	1	2	50	3530	5	7	1
21116	2019-04-10 14:16	31	1	1	40	6	0	1	50	3480	10	10	1
21107	2019-04-10 15:31	31	1	1	39	5	0	1	51	3500	10	10	2	Prenatal fever
21106	2019-04-10 15:42	29	1	1	40	1	0	2	51	3900	10	10	2	Fetal distress
21096	2019-04-10 17:26	26	1	1	39	4	0	1	50	3135	10	10	1
21090	2019-04-10 18:24	29	1	1	38	3	1	1	48	2400	10	10	2	Giant fetus
21086	2019-04-10 21:16	28	1	1	39	6	0	2	50	3170	10	10	1
21078	2019-04-11 03:28	28	1	1	38	0	0	1	50	3065	10	10	1
21075	2019-04-11 04:38	40	4	2	38	1	0	1	50	3150	10	10	2	Scar uterus
21074	2019-04-11 05:09	22	2	2	39	3	0	2	50	3230	10	10	1
21073	2019-04-11 05:10	27	2	1	39	3	0	1	51	3650	10	10	2	Fetal distress
21071	2019-04-11 06:36	29	2	1	39	3	0	2	51	3700	10	10	1
21070	2019-04-11 06:55	27	2	1	39	6	0	2	50	3235	10	10	1
21056	2019-04-11 10:06	26	3	2	38	0	0	1	49	2800	10	10	2	Scar uterus
21048	2019-04-11 11:59	29	2	2	40	5	0	2	51	3715	10	10	1
21047	2019-04-11 12:35	26	1	1	38	6	0	2	50	3350	9	10	2	Diabetes
21046	2019-04-11 12:58	25	1	1	39	1	0	1	50	3260	10	10	1
21044	2019-04-11 14:14	31	1	1	38	0	0	2	50	3100	10	10	1
21042	2019-04-11 14:31	33	3	2	38	4	0	2	50	3260	10	10	2	Scar uterus
21034	2019-04-11 16:07	31	5	3	37	5	0	1	50	3150	10	10	2	Scar uterus
21031	2019-04-11 17:05	29	2	2	39	6	0	2	50	3630	10	10	1
21024	2019-04-11 18:30	31	2	2	39	2	0	2	50	3375	10	10	1
21023	2019-04-11 19:20	32	1	1	39	3	0	2	50	3320	10	10	2	Labor abnormalities
21020	2019-04-11 20:21	34	3	2	38	0	0	2	49	2950	10	10	2	Scar uterus
21017	2019-04-11 22:15	29	1	1	40	3	0	2	49	2900	10	10	2	Fetal distress
21001	2019-04-12 08:35	32	3	1	35	0	1	2	48	2450	9	10	2	Multiple pregnancy
20996	2019-04-12 08:53	28	2	2	39	1	0	2	50	3080	10	10	2	Scar uterus
20994	2019-04-12 09:11	24	2	2	40	5	0	1	51	3710	10	10	1
20992	2019-04-12 09:29	29	1	1	38	5	0	2	50	3340	10	10	2	Abnormal fetal position
20991	2019-04-12 09:44	28	1	1	38	4	0	2	49	3000	10	10	2	Abnormal fetal position
20987	2019-04-12 10:21	30	2	2	37	1	0	2	50	3020	9	10	2	Scar uterus
20981	2019-04-12 11:07	30	3	2	39	0	0	1	51	3550	10	10	2	Abnormal fetal position
20979	2019-04-12 11:29	27	4	1	39	2	0	2	48	2715	9	10	2	Abnormal fetal position
20976	2019-04-12 11:39	31	1	1	37	3	0	2	47	2250	10	10	2	Multiple pregnancy
20973	2019-04-12 11:45	30	1	1	40	3	0	2	51	3935	10	10	2	Giant fetus
20970	2019-04-12 12:45	33	2	2	38	4	0	1	50	3485	10	10	2	Scar uterus
20966	2019-04-12 13:30	31	1	1	39	5	0	1	51	3810	9	10	1
20964	2019-04-12 13:49	29	1	1	40	6	0	1	51	3700	10	10	2	Fetal distress
20963	2019-04-12 13:58	27	1	1	39	0	0	1	52	4815	10	10	2	Giant fetus
20958	2019-04-12 14:46	35	3	2	38	0	0	2	51	3500	10	10	2	Scar uterus
20951	2019-04-12 15:49	34	3	2	35	1	0	1	49	2750	9	10	2	Placenta previa
20949	2019-04-12 16:00	30	3	2	39	2	0	2	50	3150	10	10	2	Scar uterus
20948	2019-04-12 16:03	31	2	2	33	4	0	1	41	1905	9	10	2	Abnormal fetal position
20947	2019-04-12 16:12	37	3	2	38	1	0	2	52	4330	10	10	2	Diabetes
20942	2019-04-12 17:52	32	1	1	38	4	0	2	49	2800	10	10	2	CDMR
20934	2019-04-12 20:05	28	4	3	39	0	0	1	50	3030	10	10	1
20932	2019-04-12 20:41	27	1	1	39	4	0	1	50	3070	10	10	1
20926	2019-04-12 22:23	30	2	3	37	0	0	1	47	2300	10	10	2	Multiple pregnancy
20924	2019-04-12 23:03	32	3	2	39	0	0	2	50	3250	10	10	1
20923	2019-04-12 23:30	30	1	1	39	4	0	1	50	3050	10	10	1
20916	2019-04-13 02:48	32	2	2	38	5	0	2	50	3250	10	10	1
20914	2019-04-13 03:10	31	1	1	41	1	0	1	51	4110	8	9	1
20912	2019-04-13 04:35	27	1	1	41	1	1	2	50	3480	10	10	1
20909	2019-04-13 06:19	31	1	1	39	2	0	1	50	3260	10	10	1
20908	2019-04-13 06:43	26	1	1	41	0	0	2	51	3800	10	10	2	Giant fetus
20907	2019-04-13 06:56	28	1	1	39	5	0	2	50	3155	10	10	1
20906	2019-04-13 07:13	25	4	2	40	2	0	1	51	3700	10	10	2	Fetal distress
20904	2019-04-13 09:04	30	2	2	38	2	0	2	50	3470	10	10	1
20902	2019-04-13 10:23	37	2	2	39	3	0	2	50	3030	10	10	1
20901	2019-04-13 10:31	33	3	2	38	3	0	1	49	2900	10	10	2	Giant fetus
20900	2019-04-13 11:02	29	1	1	40	0	0	2	49	2920	10	10	1
20898	2019-04-13 11:32	34	3	2	37	4	0	1	50	3050	10	10	1
20896	2019-04-13 11:59	25	2	1	37	3	0	1	50	3510	10	10	1
20893	2019-04-13 12:31	41	9	3	37	2	0	1	50	3215	10	10	1
20892	2019-04-13 12:33	27	2	1	40	1	0	2	51	3600	9	10	2	Fetal distress
20887	2019-04-13 14:31	28	1	1	38	3	0	1	50	3130	9	10	1
20883	2019-04-13 15:39	30	1	1	38	6	0	1	50	3280	10	10	1
20879	2019-04-13 16:49	31	1	1	40	6	0	2	51	3515	10	10	1
20878	2019-04-13 17:04	33	3	1	39	2	0	2	51	3612	10	10	1
20875	2019-04-13 17:58	28	1	1	40	3	0	1	51	3570	10	10	1
20872	2019-04-13 19:16	28	2	3	35	1	1	2	46	2300	9	10	2	Abnormal fetal position
20865	2019-04-13 21:01	28	3	2	38	0	0	1	51	3600	9	10	2	Scar uterus
20862	2019-04-13 21:59	26	3	3	28	4	0	2	30	950	8	8	1
20854	2019-04-14 00:30	28	1	1	40	4	0	1	52	3945	10	10	1
20851	2019-04-14 02:03	33	1	1	38	3	0	1	50	3420	10	10	1
20844	2019-04-14 05:29	31	2	2	38	0	0	1	51	3700	10	10	2	Scar uterus
20842	2019-04-14 06:14	32	5	2	38	1	0	1	50	3050	10	10	2	Hypertension
20841	2019-04-14 06:30	27	1	1	39	6	0	2	51	3890	10	10	1
20838	2019-04-14 08:24	30	1	1	37	3	0	1	46	2000	9	10	2	Hypertension
20837	2019-04-14 08:26	27	2	1	38	4	0	1	50	3170	10	10	1
20832	2019-04-14 10:53	28	2	1	39	4	1	1	50	3300	10	10	2	Fetal distress
20825	2019-04-14 12:53	26	1	1	39	6	0	2	50	3210	10	10	1
20821	2019-04-14 13:55	27	1	1	41	1	0	1	50	3300	10	10	2	Fetal distress
20814	2019-04-14 15:18	27	2	1	39	3	0	1	51	3615	10	10	1
20813	2019-04-14 15:22	37	6	2	35	6	0	2	44	1670	9	10	2	Hypertension
20812	2019-04-14 15:31	32	2	2	39	6	0	2	49	2830	10	10	1
20805	2019-04-14 18:29	28	2	1	39	6	0	2	50	3000	10	10	2	Fetal distress
20801	2019-04-14 20:12	24	1	1	36	3	0	1	49	2890	10	10	1
20797	2019-04-14 21:34	30	1	1	39	5	0	1	50	3050	10	10	1
20795	2019-04-14 23:22	29	2	1	39	4	0	1	51	3665	10	10	1
20794	2019-04-14 23:59	32	1	1	39	4	0	2	50	3475	10	10	1
20793	2019-04-15 00:07	26	1	1	39	2	0	2	50	3050	10	10	1
20791	2019-04-15 01:27	31	1	1	39	3	0	1	51	3500	10	10	1
20785	2019-04-15 05:52	25	2	2	28	5	0	2	35	1050	8	9	1
20784	2019-04-15 05:57	28	1	1	37	2	0	1	49	2750	10	10	2	Oligohydramnios
20779	2019-04-15 08:36	34	3	2	38	3	0	2	50	3450	10	10	2	Scar uterus
20777	2019-04-15 08:54	36	3	2	38	2	0	1	50	3400	10	10	2	Scar uterus
20770	2019-04-15 09:31	36	2	2	39	4	0	2	50	3215	10	10	2	Scar uterus
20768	2019-04-15 09:49	39	3	2	36	1	0	1	49	2935	10	10	2	Placenta previa
20764	2019-04-15 10:45	29	1	1	41	1	0	1	49	2940	10	10	1
20749	2019-04-15 12:22	28	2	2	38	1	0	1	49	2830	10	10	1
20745	2019-04-15 13:22	28	2	1	38	0	1	2	50	3100	10	10	2	Hypertension
20737	2019-04-15 14:25	37	5	1	37	4	0	1	48	2600	10	10	2	Hypertension
20734	2019-04-15 14:52	29	1	1	40	2	0	1	51	3750	10	10	2	Induction of labor failure
20730	2019-04-15 15:19	28	1	1	31	6	0	1	35	1320	5	8	2	Hypertension
20726	2019-04-15 15:46	32	1	1	40	0	0	1	50	3120	10	10	2	Fetal distress
20712	2019-04-15 20:18	30	1	1	40	0	0	2	50	2910	10	10	1
20709	2019-04-15 20:51	32	3	1	39	2	0	1	51	3625	10	10	1
20703	2019-04-16 00:11	37	1	1	38	2	0	2	50	2985	10	10	1
20702	2019-04-16 00:37	26	1	1	38	1	0	2	50	3100	10	10	1
20688	2019-04-16 09:05	30	2	2	39	1	0	2	51	3385	10	10	1
20687	2019-04-16 09:22	31	3	2	37	0	0	1	49	2500	10	10	2	Abnormal fetal position
20686	2019-04-16 09:24	28	1	1	36	2	0	1	48	2470	10	10	1
20681	2019-04-16 09:45	29	2	1	39	2	0	2	51	3860	10	10	2	CDMR
20679	2019-04-16 10:06	22	3	1	28	2	0	1	35	1300	8	10	2	Abnormal fetal position
20673	2019-04-16 10:58	35	2	1	36	2	0	2	48	2570	10	10	2	Multiple pregnancy
20670	2019-04-16 11:21	31	5	2	39	1	0	1	52	4000	10	10	2	Giant fetus
20656	2019-04-16 14:39	36	2	2	39	2	0	1	49	2815	10	10	2	Scar uterus
20653	2019-04-16 15:13	31	3	2	40	3	0	2	50	3430	10	10	1
20648	2019-04-16 15:46	33	4	2	38	6	0	1	50	3640	10	10	2	Scar uterus
20646	2019-04-16 16:17	35	1	1	39	1	0	1	51	3760	10	10	2	CDMR
20644	2019-04-16 16:49	31	1	1	41	1	0	1	52	4255	10	10	1
20640	2019-04-16 18:43	31	1	1	39	4	0	2	50	3250	10	10	2	Hypertension
20639	2019-04-16 19:49	27	1	1	38	4	0	2	50	3315	10	10	1
20632	2019-04-16 22:45	27	1	1	41	0	0	1	50	3355	9	10	1
20627	2019-04-17 02:39	26	3	1	39	4	0	2	51	3515	10	10	1
20626	2019-04-17 03:00	33	5	2	41	2	0	2	50	3250	10	10	1
20625	2019-04-17 03:22	32	2	2	39	1	0	2	51	3770	10	10	1
20623	2019-04-17 05:29	27	2	2	39	3	0	1	50	3030	10	10	1
20601	2019-04-17 10:15	30	1	1	39	3	0	2	51	3900	10	10	2	Induction of labor failure
20599	2019-04-17 10:21	31	2	2	39	0	0	2	50	3370	10	10	2	Scar uterus
20590	2019-04-17 11:46	28	1	1	41	1	0	2	50	3240	10	10	2	CDMR
20585	2019-04-17 13:05	28	1	1	40	4	0	2	50	3380	10	10	1
20584	2019-04-17 13:46	27	2	2	40	6	0	2	51	3930	10	10	1
20582	2019-04-17 14:26	40	3	2	39	3	0	2	50	3470	9	10	1
20578	2019-04-17 14:43	31	4	2	39	1	0	2	50	3140	10	10	1
20576	2019-04-17 15:21	27	1	1	38	1	0	2	49	2900	10	10	2	Induction of labor failure
20575	2019-04-17 15:25	28	1	1	39	6	0	1	52	4100	10	10	2	Induction of labor failure
20570	2019-04-17 17:09	26	1	1	40	0	0	1	51	3500	10	10	1
20566	2019-04-17 19:12	39	2	2	29	5	0	2	43	1450	9	10	1
20565	2019-04-17 19:15	22	3	1	40	0	0	1	50	3270	10	10	1
20554	2019-04-17 23:41	29	1	1	38	5	0	2	50	3450	10	10	2	Hypertension
20549	2019-04-18 03:44	29	1	1	39	3	0	2	50	3150	10	10	2	Fetal distress
20548	2019-04-18 04:05	28	2	1	38	1	0	2	50	3220	10	10	1
20544	2019-04-18 06:24	30	3	2	40	3	0	1	51	3620	10	10	1
20537	2019-04-18 08:49	31	2	2	38	4	0	1	51	3500	10	10	2	Scar uterus
20524	2019-04-18 10:15	32	2	1	38	5	0	2	50	3430	10	10	1
20517	2019-04-18 10:45	29	2	2	38	2	0	1	51	3875	10	10	2	Scar uterus
20515	2019-04-18 10:54	28	1	1	40	2	0	2	51	3875	10	10	2	CDMR
20514	2019-04-18 11:29	22	4	3	39	2	0	1	49	2800	10	10	2	Scar uterus
20512	2019-04-18 11:39	32	4	2	40	6	0	2	50	3400	10	10	2	Fetal distress
20510	2019-04-18 11:46	29	2	2	39	3	0	1	51	3850	10	10	2	Scar uterus
20507	2019-04-18 13:18	28	1	1	40	5	0	1	50	3565	10	10	1
20506	2019-04-18 13:22	31	2	2	37	5	0	2	50	3000	10	10	2	Hypertension
20502	2019-04-18 14:40	32	2	1	40	0	0	1	50	3400	10	10	2	Induction of labor failure
20500	2019-04-18 14:45	25	1	1	38	4	0	2	50	3200	10	10	2	Diabetes
20499	2019-04-18 14:50	29	1	1	40	2	0	1	50	2980	10	10	2	Oligohydramnios
20496	2019-04-18 15:03	27	1	1	38	3	0	2	50	3250	10	10	1
20494	2019-04-18 15:05	25	1	1	40	1	0	2	50	3200	9	10	1
20492	2019-04-18 15:35	30	4	2	38	3	1	1	51	3950	10	10	2	Scar uterus
20488	2019-04-18 16:02	27	1	1	39	3	0	1	51	3550	10	10	1
20485	2019-04-18 16:49	30	1	1	38	2	0	2	51	3605	10	10	1
20484	2019-04-18 16:50	31	2	1	39	1	1	2	50	3000	10	10	2	Fetal distress
20475	2019-04-18 20:43	29	1	1	38	0	0	1	50	2855	10	10	1
20470	2019-04-18 23:53	31	2	2	39	0	0	2	50	3400	10	10	1
20468	2019-04-19 00:14	27	1	1	40	6	0	2	51	3780	9	10	1
20464	2019-04-19 04:36	31	1	1	39	0	0	1	51	3600	10	10	2	CDMR
20462	2019-04-19 04:58	26	1	1	39	6	0	2	50	3120	10	10	1
20461	2019-04-19 05:10	20	1	1	39	5	0	1	51	3500	10	10	1
20453	2019-04-19 08:11	33	1	1	39	4	0	1	50	3200	10	10	2	Others
20448	2019-04-19 08:38	30	4	2	39	1	0	1	52	4275	10	10	2	Scar uterus
20447	2019-04-19 08:44	34	4	2	38	1	0	2	50	3470	10	10	2	Scar uterus
20443	2019-04-19 09:45	35	3	2	38	3	0	2	50	3100	10	10	2	Scar uterus
20440	2019-04-19 10:06	28	1	1	40	5	1	1	49	2740	8	10	2	Umbilical cord
20437	2019-04-19 10:16	27	5	2	38	1	0	1	51	3550	10	10	2	Scar uterus
20438	2019-04-19 10:16	29	2	1	39	4	0	2	51	3610	10	10	2	Induction of labor failure
20433	2019-04-19 10:54	37	5	3	37	3	0	1	48	2400	10	10	2	Multiple pregnancy
20426	2019-04-19 11:58	28	1	1	41	0	0	1	52	4000	10	10	2	Giant fetus
20420	2019-04-19 13:36	27	2	1	40	6	0	1	50	3345	10	10	1
20418	2019-04-19 13:54	29	3	1	40	0	0	2	51	3320	10	10	1
20417	2019-04-19 14:04	29	1	1	39	0	0	1	50	3430	10	10	1
20416	2019-04-19 14:07	27	2	1	38	5	0	2	50	3450	10	10	1
20413	2019-04-19 14:42	28	5	2	38	3	0	1	50	3470	10	10	2	Scar uterus
20411	2019-04-19 14:55	29	2	1	38	4	0	2	50	3500	10	10	2	Oligohydramnios
20410	2019-04-19 15:11	26	2	1	33	5	0	1	46	2150	9	10	2	Multiple pregnancy
20407	2019-04-19 15:28	30	3	2	40	4	0	1	50	2900	10	10	2	Oligohydramnios
20404	2019-04-19 16:04	30	3	2	41	0	0	1	51	3500	10	10	2	Fetal distress
20403	2019-04-19 16:06	31	1	1	39	3	0	2	50	3020	10	10	1
20395	2019-04-19 17:51	31	1	1	39	5	0	2	49	2770	10	10	1
20390	2019-04-19 21:30	31	1	1	38	6	0	1	51	3810	10	10	1
20386	2019-04-19 23:52	38	1	1	37	1	0	1	50	3100	9	10	2	Prenatal fever
20384	2019-04-20 01:17	32	2	2	40	1	0	1	49	2900	10	10	1
20368	2019-04-20 09:37	30	2	1	40	5	0	2	49	2715	10	10	1
20362	2019-04-20 11:01	27	2	1	38	5	0	1	50	2955	10	10	1
20354	2019-04-20 13:56	29	1	1	38	1	0	1	50	3300	10	10	2	Abnormal fetal position
20351	2019-04-20 14:53	23	1	1	40	3	0	2	50	3120	9	10	1
20350	2019-04-20 15:14	25	2	1	40	4	0	2	50	3250	10	10	2	Induction of labor failure
20346	2019-04-20 16:36	33	3	2	39	5	0	2	50	3450	10	10	2	Fetal distress
20327	2019-04-21 02:47	26	2	1	31	4	0	1	40	1925	1	6	2	Placenta previa
20324	2019-04-21 03:17	28	1	1	39	5	0	1	50	3245	10	10	1
20316	2019-04-21 07:43	29	2	1	39	6	0	1	50	3215	10	10	1
20315	2019-04-21 08:25	31	2	1	40	3	0	1	49	2830	10	10	1
20314	2019-04-21 08:33	29	1	1	38	5	0	1	50	3090	10	10	1
20313	2019-04-21 08:57	29	1	1	39	2	0	1	50	3250	9	10	2	Fetal distress
20310	2019-04-21 09:34	29	1	1	36	6	0	1	47	2285	10	10	1
20309	2019-04-21 09:39	31	1	1	38	5	0	1	50	3350	10	10	2	Giant fetus
20301	2019-04-21 12:00	33	3	1	40	5	1	1	51	3550	10	10	2	Induction of labor failure
20296	2019-04-21 13:51	22	2	1	41	0	0	2	50	3520	10	10	1
20292	2019-04-21 15:17	30	4	1	38	5	0	2	50	3020	10	10	1
20283	2019-04-21 18:00	26	1	1	38	0	0	2	50	3100	10	10	2	Hypertension
20269	2019-04-22 00:01	29	2	1	39	5	0	1	51	3560	10	10	1
20266	2019-04-22 01:48	30	1	1	40	0	0	2	49	2935	9	10	1
20263	2019-04-22 03:17	26	3	1	39	2	0	1	51	3505	10	10	1
20260	2019-04-22 03:58	30	2	2	39	4	0	1	50	3430	10	10	1
20255	2019-04-22 04:59	27	1	1	40	1	0	2	50	3045	10	10	1
20252	2019-04-22 07:06	29	2	2	38	6	0	1	50	3250	10	10	1
20248	2019-04-22 08:35	36	3	1	37	1	0	2	50	3030	10	10	2	Placenta previa
20246	2019-04-22 08:40	29	1	1	40	0	0	1	52	4070	10	10	1
20245	2019-04-22 08:41	30	3	2	40	0	0	1	50	3410	10	10	1
20243	2019-04-22 09:09	37	2	2	39	0	0	2	50	3465	10	10	2	Scar uterus
20241	2019-04-22 09:23	32	4	2	38	0	0	2	51	3440	10	10	2	Scar uterus
[truncated: 8,592 more rows]
[truncated: 3 more columns]

## Sheet: Sheet1
								29=116	羊水过少
	疤痕子宫Scar uterus1128+553=1681			Age				28=14	心脏异常
	胎儿窘迫Fetal distress537+297=834							27=8	相对性头盆不称
	胎臀位Abnormal fetal position338+137=475			Gravida				26=475	胎方位异常
	社会因素Cesarean delivery on maternal request (CDMR)284+186=470							25=43	糖尿病
	巨大胎儿Giant fetus210+83=293							24=46胎盘早搏
	高血压Hypertension205+79=284							23=843	胎儿窘迫
	多胎Multiple pregnancy133+68=201			Para				22=201	双胎
	前置胎盘Placenta previa94+32=126							21=27	生殖道畸形
	催产失败Induction of labor failure74+30=104			BMI				20=470	社会因素
	产前发热Prenatal fever69+26=95							19=126	前置胎盘
	产程异常Labor abnormalities46+22=68			Preterm and term births				18=27	脐带缠绕
	ICPb37+17=54							17=51	其他
	胎盘早剥Placental abruption33+13=46			Newborn weight				16=293	巨大胎儿
	糖尿病Diabetes31+12=43							15=68	产程异常
	Umbilical cord22+5=27							13=284	高血压
	生殖器畸形Genital malformation14+13=27							10=8	新冠肺
	FGRc11+1=12							8=104	催产失败
	COVID-19,0+8=8							5=95	产前发热
	Others34+17=51							4=1681	疤痕子宫
	珍贵胎儿110，羊水过少226，心脏异常14，相对性头盆不,8，臀横位372，糖尿病43，胎盘早剥46，							2=54	ICP
	胎儿窘迫1075，双胎201，生殖道畸形27，社会因素338，前置胎盘147，脐带缠绕27，其他51，							1=12	FGR
	持续性枕横后位68，高血压212，COVID-19,催产失104,产前发热95,疤痕子,1681,ICP54,FGR12								4799
	巨大胎儿228
	社会因素338+珍贵胎儿110+心脏异常14+相对性头盆不称8=470
	臀横位372+持续性枕横后位68=440
